# Supplementary material for: Ethyl 2-{[7-fluoro-4-oxo-3-(1H-1,2,4-triazol-1-yl)-4H-thio­chromen-2-yl]sulfan­yl}acetate
Source: Acta Crystallogr Sect E Struct Rep Online. 2010 Jul 21;66(Pt 8):o2072. doi: 10.1107/S1600536810027467 (PMC3007513; doi:10.1107/S1600536810027467)
Supplement: Supplementary file 2 [file e-66-o2072-Isup2.hkl]

# 
# h,k,l, Fc-squared, Fo-squared, sigma(Fo-squared) and status flag 
# 
data_I
_shelx_title ' X in P2(1)/c' 
_shelx_refln_list_code          4 
_shelx_F_calc_maximum      163.88 
_exptl_crystal_F_000       752.00 
_reflns_d_resolution_high  0.8318 
 
loop_ 
 _symmetry_equiv_pos_as_xyz 
 'x, y, z' 
 '-x, y+1/2, -z+1/2' 
 '-x, -y, -z' 
 'x, -y-1/2, z-1/2' 
 
_cell_length_a     9.3890 
_cell_length_b     8.2430 
_cell_length_c    20.8610 
_cell_angle_alpha  90.000 
_cell_angle_beta  100.720 
_cell_angle_gamma  90.000 
 
_shelx_F_squared_multiplier     1.000 
 
loop_ 
 _refln_index_h 
 _refln_index_k 
 _refln_index_l 
 _refln_F_squared_calc 
 _refln_F_squared_meas 
 _refln_F_squared_sigma 
 _refln_observed_status 
   1   0   0    10897.33     7853.19     98.84 o 
   2   0   0     6173.83     4868.31    110.62 o 
   3   0   0      875.44      694.29     12.61 o 
   4   0   0     7817.61     7753.79     48.78 o 
   5   0   0     2869.62     2740.16     33.78 o 
   6   0   0     3479.42     3310.30     42.15 o 
   7   0   0      210.63      161.98     12.88 o 
   8   0   0       89.23       90.38     10.31 o 
   9   0   0      231.83      243.61     16.47 o 
  10   0   0        2.11       -6.17      9.57 o 
  11   0   0        8.42       18.22     10.49 o 
   1   1   0      517.77      510.59      7.45 o 
   2   1   0     3443.43     3370.40     23.84 o 
   3   1   0     1078.50      955.38     15.28 o 
   4   1   0      682.39      711.59     15.83 o 
   5   1   0      277.89      251.89     11.23 o 
   6   1   0       27.74       21.17      5.80 o 
   7   1   0      137.45      144.12     12.52 o 
   8   1   0     1391.96     1274.09     32.21 o 
   9   1   0      252.05      256.86     16.84 o 
  10   1   0       41.18       36.44     12.06 o 
  11   1   0       83.95       80.44     15.00 o 
   0   2   0     3625.82     4087.05     25.86 o 
   1   2   0     1503.71     1622.06     17.21 o 
   2   2   0       40.57       37.37      3.41 o 
   3   2   0        0.57        3.59      2.85 o 
   4   2   0       43.02       40.22      4.79 o 
   5   2   0      783.52      767.82     19.60 o 
   6   2   0       19.86       16.47      5.52 o 
   7   2   0      123.58      121.21     11.32 o 
   8   2   0       83.20       90.01     10.77 o 
   9   2   0       68.46       88.26     10.77 o 
  10   2   0      274.29      337.67     20.89 o 
   1   3   0       29.69       30.46      3.59 o 
   2   3   0     1080.30     1221.91     19.69 o 
   3   3   0     6062.29     6557.47     48.41 o 
   4   3   0       51.14      106.39      7.45 o 
   5   3   0     1039.45      984.93     23.65 o 
   6   3   0        0.78       -2.76      5.34 o 
   7   3   0      471.81      477.65     20.34 o 
   8   3   0       14.61       16.01      8.47 o 
   9   3   0       20.10       22.55      9.48 o 
  10   3   0       82.52       81.82     12.42 o 
   0   4   0        9.47       10.31      3.68 o 
   1   4   0       76.71       93.87      6.63 o 
   2   4   0     1420.26     1628.51     25.77 o 
   3   4   0      588.43      575.38     16.84 o 
   4   4   0       14.18       11.14      4.42 o 
   5   4   0      196.81      190.69     12.61 o 
   6   4   0      163.79      139.06     12.24 o 
   7   4   0       69.17       37.09      9.85 o 
   8   4   0      274.65      234.68     17.49 o 
   9   4   0      120.15      128.75     13.99 o 
  10   4   0      132.03      108.41     15.55 o 
   1   5   0       23.97       21.26      4.97 o 
   2   5   0     1906.54     1938.47     31.94 o 
   3   5   0      218.75      198.33     11.60 o 
   4   5   0      123.99      132.99     10.68 o 
   5   5   0      170.43      161.79     12.33 o 
   6   5   0       54.57       39.85      9.48 o 
   7   5   0        0.44        3.04      6.90 o 
   8   5   0        5.27       -0.83      9.57 o 
   9   5   0      118.05      128.20     14.73 o 
   0   6   0      764.54      740.31     22.00 o 
   1   6   0      170.01      171.55     11.23 o 
   2   6   0      213.65      226.49     13.71 o 
   3   6   0        1.84        7.64      5.61 o 
   4   6   0      644.65      636.22     22.36 o 
   5   6   0      112.94      111.73     12.33 o 
   6   6   0      207.32      197.78     15.37 o 
   7   6   0      366.11      379.36     21.08 o 
   8   6   0       42.08       55.31     10.77 o 
   1   7   0     1166.94     1248.05     30.83 o 
   2   7   0       53.13       61.02      9.66 o 
   3   7   0      104.77       93.96     10.95 o 
   4   7   0       64.68       65.89     10.86 o 
   5   7   0       29.54       35.89      8.84 o 
   6   7   0       36.25       38.93     10.95 o 
   7   7   0      201.13      180.47     18.77 o 
   0   8   0      187.86      215.45     15.46 o 
   1   8   0       92.55       77.21     12.24 o 
   2   8   0       47.55       66.63     10.86 o 
   3   8   0       19.07       11.41     10.22 o 
   4   8   0      153.48      151.85     15.92 o 
   5   8   0      114.85      136.12     14.82 o 
   6   8   0       17.72        4.88     11.50 o 
   1   9   0       25.41       32.30      9.11 o 
   2   9   0       16.85       22.00      9.76 o 
   3   9   0        0.67        3.77      8.84 o 
   4   9   0        3.58       32.67      8.93 o 
 -11   1   1       96.11      138.05     15.00 o 
 -10   1   1       24.24       26.41     10.31 o 
  -9   1   1       37.61       30.55      8.93 o 
  -8   1   1        0.23        5.25      9.02 o 
  -7   1   1      169.26      152.50     10.86 o 
  -6   1   1      418.48      413.96     15.65 o 
  -5   1   1       71.37       87.15      7.18 o 
  -4   1   1      555.60      496.14     13.16 o 
  -3   1   1     2566.48     2351.60     23.84 o 
  -2   1   1     1637.36     1511.44     15.83 o 
  -1   1   1       33.28       30.55      2.30 o 
   0   1   1     1794.30     1970.37     10.22 o 
   1   1   1      535.17      576.40      8.28 o 
   2   1   1     4312.17     4403.64     27.89 o 
   3   1   1     1245.65     1236.27     17.76 o 
   4   1   1     1652.26     1633.66     23.74 o 
   5   1   1     1619.11     1502.70     26.05 o 
   6   1   1     1382.61     1279.80     27.33 o 
   7   1   1     1489.82     1346.43     31.47 o 
   8   1   1      571.07      547.77     22.09 o 
   9   1   1        0.11        7.09      6.53 o 
  10   1   1      247.23      242.41     18.22 o 
 -10   2   1       89.29      102.06     12.88 o 
  -9   2   1      109.47      107.03     13.62 o 
  -8   2   1        3.71       11.60      6.44 o 
  -7   2   1       96.87      105.93      9.94 o 
  -6   2   1      293.66      282.72     13.90 o 
  -5   2   1     2063.40     2080.02     31.75 o 
  -4   2   1     1142.94     1218.04     21.44 o 
  -3   2   1     2568.99     2454.95     26.87 o 
  -2   2   1        9.50        3.87      2.12 o 
  -1   2   1      570.93      576.40     10.40 o 
   0   2   1    26857.84    22580.15    180.46 o 
   1   2   1      507.18      503.42      9.85 o 
   2   2   1      299.60      315.12      8.93 o 
   3   2   1     1830.69     1824.90     23.74 o 
   4   2   1      228.34      189.03      9.02 o 
   5   2   1       17.44       14.82      4.14 o 
   6   2   1        7.01        8.10      3.68 o 
   7   2   1      345.67      363.43     17.85 o 
   8   2   1       88.57       92.03     11.23 o 
   9   2   1       34.17       20.98     10.12 o 
  10   2   1       95.35       97.00     14.26 o 
 -10   3   1       14.63       36.72      9.11 o 
  -9   3   1      382.89      417.00     22.64 o 
  -8   3   1      133.74      139.61     12.98 o 
  -7   3   1      581.14      546.95     21.63 o 
  -6   3   1      361.43      382.21     16.11 o 
  -5   3   1       61.80       76.20      7.82 o 
  -4   3   1      685.15      691.16     17.49 o 
  -3   3   1     1732.80     1701.03     25.58 o 
  -2   3   1     1530.26     1473.80     21.35 o 
  -1   3   1     2196.24     2179.87     24.20 o 
   0   3   1      763.50      852.81     27.70 o 
   1   3   1        1.19       -0.55      2.39 o 
   2   3   1      335.54      368.31     11.23 o 
   3   3   1      373.25      441.02     13.53 o 
   4   3   1      217.64      268.73     11.87 o 
   5   3   1      157.14      164.09     10.03 o 
   6   3   1        0.02        1.10      4.97 o 
   7   3   1      142.39      145.78     12.15 o 
   8   3   1      891.73      899.06     28.90 o 
   9   3   1       16.54        6.72      9.76 o 
  10   3   1       84.40       96.27     13.25 o 
 -10   4   1       37.88       22.92     11.41 o 
  -9   4   1        0.01       -3.50      7.91 o 
  -8   4   1       73.85       89.18     10.40 o 
  -7   4   1        0.28        1.38      7.18 o 
  -6   4   1        5.51        4.79      5.89 o 
  -5   4   1       72.19       74.73      8.74 o 
  -4   4   1      188.69      187.56     10.68 o 
  -3   4   1      501.00      529.28     16.11 o 
  -2   4   1        5.46        3.68      3.77 o 
  -1   4   1     1440.59     1535.46     23.93 o 
   0   4   1      255.68      287.14      7.42 o 
   1   4   1        2.76        1.38      3.04 o 
   2   4   1      254.18      277.57     11.23 o 
   3   4   1      640.43      678.92     17.95 o 
   4   4   1      257.44      289.07     13.53 o 
   5   4   1     1373.90     1381.86     30.37 o 
   6   4   1        2.62       -2.48      6.35 o 
   7   4   1      325.74      354.23     17.85 o 
   8   4   1      231.98      209.93     17.76 o 
   9   4   1      269.95      318.06     20.62 o 
  10   4   1       82.84      105.56     15.83 o 
  -9   5   1        1.73       10.40      7.64 o 
  -8   5   1       54.60       55.77     10.40 o 
  -7   5   1       26.74       23.38      9.57 o 
  -6   5   1        0.41       -4.69      6.53 o 
  -5   5   1       48.16       43.16      7.09 o 
  -4   5   1      358.20      339.87     15.28 o 
  -3   5   1       23.00       35.34      6.81 o 
  -2   5   1       40.73       41.51      6.17 o 
  -1   5   1     1833.78     2027.65     31.66 o 
   0   5   1      674.27      682.98     12.82 o 
   1   5   1      730.81      787.89     19.79 o 
   2   5   1        2.58       -5.06      5.06 o 
   3   5   1        1.35        7.45      5.15 o 
   4   5   1       24.34       31.29      7.09 o 
   5   5   1       13.80       23.84      7.09 o 
   6   5   1      496.02      475.90     20.43 o 
   7   5   1       94.62       79.79     11.50 o 
   8   5   1        3.55       14.63      8.10 o 
   9   5   1       21.14       14.54     10.22 o 
  -8   6   1       84.27       54.85     12.24 o 
  -7   6   1        5.59        6.72      8.84 o 
  -6   6   1       35.95       31.11      8.28 o 
  -5   6   1       19.64       17.95      7.64 o 
  -4   6   1      248.97      209.37     14.91 o 
  -3   6   1       43.73       42.89      7.91 o 
  -2   6   1      593.04      563.70     19.60 o 
  -1   6   1       35.72       36.90      6.63 o 
   0   6   1       24.70       23.94     12.93 o 
   1   6   1      257.13      262.11     13.34 o 
   2   6   1        0.12        8.93      5.25 o 
   3   6   1      325.38      345.03     16.11 o 
   4   6   1      156.11      159.68     12.52 o 
   5   6   1      100.01      114.95     11.14 o 
   6   6   1      227.45      175.87     15.83 o 
   7   6   1        1.41       -8.56      9.66 o 
   8   6   1       13.15       28.44     10.12 o 
  -7   7   1        6.78       27.24      9.76 o 
  -6   7   1       81.90       65.34     13.07 o 
  -5   7   1       96.69       95.99     11.87 o 
  -4   7   1        3.79       -6.63      8.19 o 
  -3   7   1       12.23        6.26      8.37 o 
  -2   7   1      982.46      921.98     27.61 o 
  -1   7   1     1175.82     1210.87     30.65 o 
   0   7   1     1707.04     1614.48     24.86 o 
   1   7   1      549.46      589.28     22.18 o 
   2   7   1        2.04        4.69      6.17 o 
   3   7   1       23.40       15.46      9.02 o 
   4   7   1       98.92       61.94     10.95 o 
   5   7   1      123.21      147.07     14.82 o 
   6   7   1      170.79      162.34     16.29 o 
   7   7   1       95.80      110.62     14.26 o 
  -6   8   1      179.57      141.45     18.41 o 
  -5   8   1      256.99      261.92     18.13 o 
  -4   8   1      518.86      456.66     24.30 o 
  -3   8   1       98.55      121.11     12.61 o 
  -2   8   1        5.27       15.65      6.99 o 
  -1   8   1       99.65       85.68     12.24 o 
   0   8   1      276.18      275.82     12.68 o 
   1   8   1      270.50      236.34     17.21 o 
   2   8   1      341.67      345.49     20.80 o 
   3   8   1       14.50       18.04      8.65 o 
   4   8   1       11.95       38.01      8.56 o 
   5   8   1        1.75        1.84      9.11 o 
   6   8   1       41.67       56.32     12.42 o 
  -4   9   1        0.02      -10.86     11.41 o 
  -3   9   1        3.02       12.24     10.12 o 
  -2   9   1       60.33       62.21     12.15 o 
  -1   9   1        0.40       -2.67      9.20 o 
   0   9   1       91.71       67.71     14.73 o 
   1   9   1       50.15       55.77     10.40 o 
   2   9   1        8.26       24.85     11.14 o 
   3   9   1       19.34        2.85     10.77 o 
   4   9   1        2.59       23.84      9.39 o 
 -11   0   2      401.07      472.58     25.31 o 
 -10   0   2      917.08      959.07     33.68 o 
  -9   0   2      279.85      278.95     17.30 o 
  -8   0   2       33.45       25.68      9.11 o 
  -7   0   2       17.54       10.31      6.72 o 
  -6   0   2       66.30       53.93      6.07 o 
  -5   0   2     2989.91     2833.02     34.14 o 
  -4   0   2     1446.11     1329.40     20.25 o 
  -3   0   2     2905.34     2767.22     24.76 o 
  -2   0   2        5.15        9.48      1.93 o 
  -1   0   2      517.00      544.92      6.90 o 
   0   0   2     7829.93     6629.12     78.73 o 
   1   0   2     5660.08     4973.69     95.53 o 
   2   0   2      406.69      467.61      9.02 o 
   3   0   2      284.52      300.21      8.84 o 
   4   0   2        4.94        3.13      3.31 o 
   5   0   2        0.48       -2.39      2.95 o 
   6   0   2      509.38      499.46     17.12 o 
   7   0   2     3777.53     3744.78     48.96 o 
   8   0   2       28.27       29.08      7.45 o 
   9   0   2       69.19       74.09     10.12 o 
  10   0   2       12.69       24.48      8.47 o 
 -11   1   2       74.74       75.01     13.71 o 
 -10   1   2       13.57       26.23      9.30 o 
  -9   1   2        4.65        1.56      7.27 o 
  -8   1   2      960.98      917.47     27.89 o 
  -7   1   2     1476.16     1383.61     30.83 o 
  -6   1   2      630.98      591.49     18.13 o 
  -5   1   2     2059.52     1922.73     28.99 o 
  -4   1   2      120.87      124.80      6.63 o 
  -3   1   2      485.63      510.32     11.23 o 
  -2   1   2      172.88      205.23      5.98 o 
  -1   1   2     5031.75     4781.06     99.12 o 
   0   1   2     2749.77     3062.63     20.94 o 
   1   1   2    10660.56     9812.92    150.84 o 
   2   1   2     5798.54     5701.20     33.13 o 
   3   1   2      340.04      353.96     10.12 o 
   4   1   2       87.90       88.53      6.26 o 
   5   1   2      652.34      695.30     18.13 o 
   6   1   2      206.39      195.66     11.78 o 
   7   1   2       73.59       63.69      9.76 o 
   8   1   2        0.03        0.64      5.06 o 
   9   1   2       26.66       31.01      9.48 o 
  10   1   2       34.32       38.47     10.49 o 
 -10   2   2       14.89       18.87      7.73 o 
  -9   2   2       33.84       16.38      9.48 o 
  -8   2   2        0.42       -4.05      7.73 o 
  -7   2   2     1716.88     1700.75     34.70 o 
  -6   2   2      188.03      186.55     11.41 o 
  -5   2   2      119.49      122.31      8.19 o 
  -4   2   2      790.22      848.44     18.13 o 
  -3   2   2     1809.00     1913.25     23.84 o 
  -2   2   2       65.75       52.18      3.96 o 
  -1   2   2     9784.48    10179.21    181.30 o 
   0   2   2     4208.88     4589.12     22.09 o 
   1   2   2     1583.33     1695.14     18.41 o 
   2   2   2     1161.53     1180.40     17.30 o 
   3   2   2      869.04      830.50     16.47 o 
   4   2   2        4.08        6.81      4.05 o 
   5   2   2      140.95      128.38      8.74 o 
   6   2   2       13.11       15.00      4.69 o 
   7   2   2      165.36      160.32     12.88 o 
   8   2   2        3.75        3.50      7.73 o 
   9   2   2      239.34      248.12     17.76 o 
  10   2   2      142.47      113.48     15.83 o 
 -10   3   2       22.97       28.99     10.77 o 
  -9   3   2        5.43       -2.48      7.64 o 
  -8   3   2       48.04       60.10     10.22 o 
  -7   3   2      284.07      292.02     15.92 o 
  -6   3   2       17.42       13.34      6.90 o 
  -5   3   2      659.36      703.12     19.97 o 
  -4   3   2      235.99      203.48     10.22 o 
  -3   3   2      554.55      515.29     13.99 o 
  -2   3   2       42.22       48.78      4.97 o 
  -1   3   2       17.97       20.06      3.50 o 
   0   3   2      861.21     1002.08     22.46 o 
   1   3   2       39.74       47.21      4.60 o 
   2   3   2     1357.17     1544.48     22.64 o 
   3   3   2      341.63      335.27     12.33 o 
   4   3   2      640.38      742.51     19.23 o 
   5   3   2        8.40       16.84      5.25 o 
   6   3   2        1.29        9.57      5.43 o 
   7   3   2      602.74      570.78     22.18 o 
   8   3   2      390.68      385.89     20.43 o 
   9   3   2        4.85       -4.33      8.74 o 
  10   3   2        1.32       -9.76     10.77 o 
 -10   4   2        0.81       -1.01      9.94 o 
  -9   4   2        2.25       -6.99      7.64 o 
  -8   4   2        0.29       -8.01      8.01 o 
  -7   4   2      601.97      615.60     23.93 o 
  -6   4   2      512.64      505.99     19.23 o 
  -5   4   2      439.53      436.88     16.66 o 
  -4   4   2      980.39     1085.89     24.11 o 
  -3   4   2     1429.93     1322.59     25.12 o 
  -2   4   2     1449.69     1521.66     24.85 o 
  -1   4   2     2228.20     2258.10     29.08 o 
   0   4   2      734.95      790.63     13.16 o 
   1   4   2      376.12      441.02     13.34 o 
   2   4   2      236.34      292.20     11.60 o 
   3   4   2      741.50      757.52     19.60 o 
   4   4   2     2725.70     2900.21     39.39 o 
   5   4   2      577.79      575.84     19.69 o 
   6   4   2      503.88      413.41     18.87 o 
   7   4   2      318.07      283.64     18.04 o 
   8   4   2       19.31        4.79     10.40 o 
   9   4   2       64.06       64.70     11.78 o 
  -9   5   2       10.26        5.71      9.57 o 
  -8   5   2      130.01      153.88     14.82 o 
  -7   5   2       82.79       74.18     11.96 o 
  -6   5   2       87.07       72.80     10.12 o 
  -5   5   2      162.77      126.73     12.24 o 
  -4   5   2      106.38      117.52     10.31 o 
  -3   5   2      107.35      120.01      9.85 o 
  -2   5   2        0.91        0.92      4.51 o 
  -1   5   2     1503.63     1650.13     28.44 o 
   0   5   2      186.40      205.12      7.61 o 
   1   5   2      187.83      207.72     10.77 o 
   2   5   2       49.16       40.68      6.44 o 
   3   5   2     1163.73     1230.84     27.15 o 
   4   5   2      113.93      107.59      9.57 o 
   5   5   2      843.08      873.02     25.95 o 
   6   5   2        9.17        6.90      8.47 o 
   7   5   2      199.36      214.16     16.38 o 
   8   5   2       84.69       96.17     11.96 o 
   9   5   2      347.06      359.75     23.19 o 
  -8   6   2        0.78       -4.60      9.11 o 
  -7   6   2        0.98       14.17      7.91 o 
  -6   6   2        1.99        2.30      7.27 o 
  -5   6   2      263.15      265.70     15.28 o 
  -4   6   2       51.79       39.85      9.48 o 
  -3   6   2      111.17      104.64      9.39 o 
  -2   6   2        0.48        4.42      5.34 o 
  -1   6   2        5.82        0.55      6.07 o 
   0   6   2      621.08      620.41     16.11 o 
   1   6   2       21.06        8.65      6.07 o 
   2   6   2       28.77       26.05      7.82 o 
   3   6   2      259.05      236.98     13.16 o 
   4   6   2      409.83      445.71     19.69 o 
   5   6   2      492.06      506.91     21.63 o 
   6   6   2      325.06      285.30     19.05 o 
   7   6   2      395.77      395.09     21.08 o 
   8   6   2        6.11        4.79      7.73 o 
  -7   7   2        1.20       -0.92      8.84 o 
  -6   7   2        3.83      -10.22     10.22 o 
  -5   7   2       57.12       62.49     12.33 o 
  -4   7   2      336.52      330.21     18.87 o 
  -3   7   2      331.43      304.90     16.75 o 
  -2   7   2        1.94        6.63      6.99 o 
  -1   7   2        0.37       -1.29      6.44 o 
   0   7   2      631.55      581.66     15.51 o 
   1   7   2      179.69      175.32     14.17 o 
   2   7   2        2.15        3.41      6.81 o 
   3   7   2       13.64       -0.74      8.84 o 
   4   7   2       54.62       58.07     10.40 o 
   5   7   2       32.75       24.39     10.31 o 
   6   7   2      367.20      338.95     21.63 o 
   7   7   2        2.31       -6.72     10.22 o 
  -6   8   2      151.85      130.41     16.20 o 
  -5   8   2       16.42        9.11     11.87 o 
  -4   8   2       69.61       59.82     11.78 o 
  -3   8   2       29.13       30.92     10.22 o 
  -2   8   2       57.43       39.21     11.23 o 
  -1   8   2       11.84        5.34      9.39 o 
   0   8   2      169.53      167.30     10.70 o 
   1   8   2        0.28       -8.47      9.48 o 
   2   8   2      201.26      219.68     17.76 o 
   3   8   2      153.12      174.31     16.20 o 
   4   8   2        2.82        0.83     10.03 o 
   5   8   2        0.24        8.37      8.65 o 
   6   8   2       15.06       15.00      9.94 o 
  -4   9   2      387.80      403.93     23.28 o 
  -3   9   2       57.02       69.94     13.53 o 
  -2   9   2       15.53       18.31     10.12 o 
  -1   9   2      118.51      144.86     14.73 o 
   0   9   2      433.88      421.42     20.25 o 
   1   9   2      368.01      319.26     21.26 o 
   2   9   2      312.77      312.63     21.26 o 
   3   9   2       15.82       14.36     11.87 o 
   4   9   2        0.50      -12.06     12.06 o 
 -11   1   3      147.01      201.00     17.21 o 
 -10   1   3      285.68      321.01     20.25 o 
  -9   1   3       39.58       58.07      9.57 o 
  -8   1   3       76.08       74.55     10.31 o 
  -7   1   3      244.42      231.09     13.90 o 
  -6   1   3       94.49       85.50      7.45 o 
  -5   1   3     7119.47     6807.33     53.01 o 
  -4   1   3     1809.10     1605.87     23.19 o 
  -3   1   3      269.09      258.15      8.10 o 
  -2   1   3       12.99       19.51      2.30 o 
  -1   1   3     5041.64     5087.53    109.89 o 
   0   1   3     3455.09     3487.32     48.68 o 
   1   1   3       28.28       32.40      3.13 o 
   2   1   3      120.20      137.86      5.80 o 
   3   1   3      834.94      902.56     16.38 o 
   4   1   3     4618.07     4826.62     42.33 o 
   5   1   3        2.28       -1.66      4.51 o 
   6   1   3       27.29       26.32      5.61 o 
   7   1   3      227.30      231.28     13.53 o 
   8   1   3       65.65       62.40     10.12 o 
   9   1   3      310.68      316.41     19.60 o 
  10   1   3        2.22        0.92      9.76 o 
 -11   2   3        2.94        9.20      8.84 o 
 -10   2   3       39.55       33.04     10.77 o 
  -9   2   3        9.46       13.99      6.35 o 
  -8   2   3      305.74      318.25     18.04 o 
  -7   2   3       88.39       78.50     10.40 o 
  -6   2   3     1493.04     1364.19     28.90 o 
  -5   2   3      414.39      445.34     15.09 o 
  -4   2   3     4924.28     4990.25     42.52 o 
  -3   2   3      169.70      211.58      8.10 o 
  -2   2   3       31.92       31.57      3.41 o 
  -1   2   3     2039.81     2205.64     21.17 o 
   0   2   3    22932.11    21287.10    188.46 o 
   1   2   3    11816.07    11831.64    208.64 o 
   2   2   3     2357.74     2534.56     26.23 o 
   3   2   3      669.16      742.33     15.92 o 
   4   2   3      117.72      145.96      8.28 o 
   5   2   3       16.80       20.71      4.97 o 
   6   2   3      731.68      669.44     21.63 o 
   7   2   3     1712.93     1657.13     35.71 o 
   8   2   3       33.71       30.46      9.02 o 
   9   2   3        5.34       12.52      8.84 o 
  10   2   3       34.30       25.77     10.58 o 
 -10   3   3        2.67       -8.37      8.65 o 
  -9   3   3       30.29       28.62      9.76 o 
  -8   3   3       73.07       62.03     11.14 o 
  -7   3   3      135.90      118.17     11.60 o 
  -6   3   3      694.06      674.04     21.44 o 
  -5   3   3       34.48       52.73      6.26 o 
  -4   3   3      309.21      302.60     12.52 o 
  -3   3   3     1728.19     1820.58     26.41 o 
  -2   3   3     2727.32     2934.99     30.09 o 
  -1   3   3      821.37      807.31     15.46 o 
   0   3   3      460.85      444.70      8.04 o 
   1   3   3     1117.06     1186.39     18.96 o 
   2   3   3        3.31        1.29      3.22 o 
   3   3   3     4992.88     4858.37     43.62 o 
   4   3   3      328.34      262.38     11.78 o 
   5   3   3     4063.83     3902.34     46.48 o 
   6   3   3      669.01      646.43     22.00 o 
   7   3   3       79.74       77.12     10.12 o 
   8   3   3       88.53      102.43     10.95 o 
   9   3   3      291.44      272.41     19.79 o 
  10   3   3       99.03      116.14     14.26 o 
 -10   4   3        5.05        3.96      8.93 o 
  -9   4   3        4.31       23.56      7.55 o 
  -8   4   3       27.21       23.84      8.19 o 
  -7   4   3      454.62      490.81     20.52 o 
  -6   4   3      294.57      324.87     16.01 o 
  -5   4   3       72.75       74.09      8.28 o 
  -4   4   3     1263.54     1251.08     26.32 o 
  -3   4   3      669.31      677.63     18.22 o 
  -2   4   3        9.38        5.98      3.96 o 
  -1   4   3      753.13      816.32     17.95 o 
   0   4   3      653.23      769.86     12.17 o 
   1   4   3        2.05        5.43      3.41 o 
   2   4   3      567.33      672.29     17.58 o 
   3   4   3      260.71      330.21     13.44 o 
   4   4   3      247.94      297.63     14.17 o 
   5   4   3        2.97        1.66      6.35 o 
   6   4   3        1.11        9.48      5.89 o 
   7   4   3      188.07      187.56     14.63 o 
   8   4   3       23.88       33.59      8.93 o 
   9   4   3       44.82       56.51     12.24 o 
  -9   5   3       45.38       37.64     11.87 o 
  -8   5   3       30.52       36.90      9.94 o 
  -7   5   3      246.19      237.17     15.46 o 
  -6   5   3       35.93       36.08      7.36 o 
  -5   5   3      134.64      114.40     11.60 o 
  -4   5   3      123.49      116.88      9.85 o 
  -3   5   3      455.31      458.32     17.21 o 
  -2   5   3        2.65        5.06      4.51 o 
  -1   5   3     1128.53     1209.39     24.94 o 
   0   5   3     1385.86     1427.73     18.84 o 
   1   5   3      808.75      848.72     21.17 o 
   2   5   3       13.96       20.98      4.60 o 
   3   5   3        0.77        5.15      4.88 o 
   4   5   3       65.16       72.89      8.93 o 
   5   5   3      186.21      160.69     13.07 o 
   6   5   3      939.27      873.38     28.07 o 
   7   5   3      150.03      147.44     14.17 o 
   8   5   3       67.35       62.21     11.69 o 
   9   5   3       12.15       19.88     11.04 o 
  -8   6   3      107.17      108.97     13.34 o 
  -7   6   3      623.40      629.87     26.23 o 
  -6   6   3      402.92      393.16     19.79 o 
  -5   6   3      231.99      212.32     15.28 o 
  -4   6   3        1.66       -2.58      6.44 o 
  -3   6   3       80.68       78.60      9.20 o 
  -2   6   3      889.79      849.92     23.65 o 
  -1   6   3      258.71      284.84     14.36 o 
   0   6   3      185.65      199.41      8.75 o 
   1   6   3        4.80       11.60      5.61 o 
   2   6   3        8.54       11.50      6.17 o 
   3   6   3       22.14        9.20      8.56 o 
   4   6   3       29.93       23.84      9.20 o 
   5   6   3       15.64       20.25      9.30 o 
   6   6   3       51.54       55.59     11.78 o 
   7   6   3        7.83        0.83      9.66 o 
   8   6   3        0.85       -6.81      7.82 o 
  -7   7   3        4.21        0.00      8.84 o 
  -6   7   3      152.24      135.56     13.99 o 
  -5   7   3      359.70      358.28     20.34 o 
  -4   7   3      413.12      418.38     19.79 o 
  -3   7   3        0.81        4.23      6.17 o 
  -2   7   3      134.95      118.35     11.78 o 
  -1   7   3      146.35      149.46     12.52 o 
   0   7   3       43.47       51.37      6.22 o 
   1   7   3       45.06       40.86      9.76 o 
   2   7   3       52.41       54.58      9.66 o 
   3   7   3       26.48       28.71      8.56 o 
   4   7   3       21.68       26.78      8.10 o 
   5   7   3       42.94       37.09     10.03 o 
   6   7   3       96.91       81.45     14.91 o 
   7   7   3        2.93       -9.76     11.04 o 
  -6   8   3        5.90       15.55     10.03 o 
  -5   8   3       49.89       40.95     12.70 o 
  -4   8   3      138.03      123.41     13.90 o 
  -3   8   3       36.67       26.14     10.49 o 
  -2   8   3        0.18        3.13      7.91 o 
  -1   8   3       86.89       69.58     11.04 o 
   0   8   3      219.68      192.77     11.07 o 
   1   8   3       69.58       81.08     12.24 o 
   2   8   3      874.59      892.89     31.29 o 
   3   8   3      853.13      876.61     30.92 o 
   4   8   3      116.62      119.09     14.45 o 
   5   8   3       58.35       59.27     12.33 o 
   6   8   3       76.65       97.92     13.80 o 
  -4   9   3      145.05      140.16     16.57 o 
  -3   9   3       41.16       37.00     10.22 o 
  -2   9   3       11.80       23.01      8.19 o 
  -1   9   3       46.70       60.65     11.96 o 
   0   9   3       70.61       58.27      9.31 o 
   1   9   3       29.94       32.86     10.22 o 
   2   9   3       28.06       18.68     12.79 o 
   3   9   3       15.23       26.14     11.69 o 
   4   9   3       11.17       20.25     10.03 o 
 -11   0   4       70.33       94.61     13.62 o 
 -10   0   4       77.05       50.80     12.61 o 
  -9   0   4      650.36      634.19     24.39 o 
  -8   0   4      663.94      648.73     24.39 o 
  -7   0   4      315.95      258.15     14.08 o 
  -6   0   4      816.75      765.25     20.43 o 
  -5   0   4      866.62      932.84     19.79 o 
  -4   0   4     2391.49     2449.89     28.16 o 
  -3   0   4     5423.98     5307.03     35.62 o 
  -2   0   4      106.33      126.18      4.97 o 
  -1   0   4     3225.74     2892.84     19.79 o 
   0   0   4       66.15       62.01      3.22 o 
   1   0   4      170.27      198.05      5.80 o 
   2   0   4     4608.79     4442.66     31.11 o 
   3   0   4      131.85      119.83      6.63 o 
   4   0   4     2170.87     2174.26     28.90 o 
   5   0   4       63.82       67.64      5.98 o 
   6   0   4      149.18      168.79     11.04 o 
   7   0   4        3.33        6.72      5.15 o 
   8   0   4        0.07        4.97      6.07 o 
   9   0   4        3.86        0.83      8.10 o 
  10   0   4       22.37       16.01     11.04 o 
 -11   1   4       49.49       38.75     13.25 o 
 -10   1   4       20.13       12.15     10.49 o 
  -9   1   4        7.40        3.77      6.90 o 
  -8   1   4      968.15      890.50     27.06 o 
  -7   1   4      964.90      917.65     25.22 o 
  -6   1   4      529.12      476.91     16.84 o 
  -5   1   4     1374.74     1444.90     25.40 o 
  -4   1   4       19.64       22.46      3.50 o 
  -3   1   4      520.24      515.66     11.60 o 
  -2   1   4      628.46      496.51     10.03 o 
  -1   1   4     3844.02     3945.14     25.12 o 
   0   1   4     1666.46     1567.67     11.06 o 
   1   1   4     1451.30     1517.24     16.93 o 
   2   1   4     7772.49     7836.07     42.98 o 
   3   1   4     2320.59     2436.36     27.52 o 
   4   1   4     2102.36     2338.99     30.65 o 
   5   1   4      167.58      131.79      9.39 o 
   6   1   4     1004.58      986.31     25.31 o 
   7   1   4      426.61      414.33     17.67 o 
   8   1   4       45.58       51.72     10.12 o 
   9   1   4       62.89       69.67     10.95 o 
  10   1   4       58.71       75.10     11.69 o 
 -11   2   4      127.13      153.33     16.57 o 
 -10   2   4        0.47       -6.26      8.10 o 
  -9   2   4       27.14       24.85      8.56 o 
  -8   2   4     1450.10     1315.05     33.59 o 
  -7   2   4        4.95       11.04      5.52 o 
  -6   2   4      169.49      122.22      9.30 o 
  -5   2   4       77.28       87.15      7.64 o 
  -4   2   4        0.74       11.78      4.33 o 
  -3   2   4      196.06      177.44      7.55 o 
  -2   2   4      513.81      596.28     12.42 o 
  -1   2   4     1166.53     1353.15     17.39 o 
   0   2   4    23998.87    22193.39    202.42 o 
   1   2   4     5907.11     6371.66     39.30 o 
   2   2   4     2401.30     2636.81     27.70 o 
   3   2   4      409.20      440.01     12.98 o 
   4   2   4     1005.58     1003.52     21.54 o 
   5   2   4      425.50      362.79     14.82 o 
   6   2   4     1576.76     1525.71     31.75 o 
   7   2   4        0.57       -3.87      6.81 o 
   8   2   4        7.62       11.14      8.01 o 
   9   2   4      599.95      626.74     26.05 o 
  10   2   4       94.41       98.29     13.25 o 
 -10   3   4       48.31       56.69     12.06 o 
  -9   3   4        5.81        2.48      6.81 o 
  -8   3   4       25.43       19.23      9.85 o 
  -7   3   4       33.37       26.69      7.45 o 
  -6   3   4       79.39       88.07      9.11 o 
  -5   3   4       93.39      112.00      8.93 o 
  -4   3   4        4.92        7.18      4.14 o 
  -3   3   4      104.17      108.41      6.81 o 
  -2   3   4      241.82      296.07     10.22 o 
  -1   3   4      870.97      887.19     16.57 o 
   0   3   4      456.53      497.00     12.24 o 
   1   3   4      287.24      334.35     10.49 o 
   2   3   4      303.26      341.81     11.69 o 
   3   3   4        4.16       12.88      4.14 o 
   4   3   4       44.24       56.42      6.81 o 
   5   3   4       20.06       22.00      6.90 o 
   6   3   4      333.12      319.08     15.37 o 
   7   3   4      100.76       81.82     11.23 o 
   8   3   4      149.80      179.74     15.74 o 
   9   3   4      231.39      264.68     19.23 o 
  10   3   4        0.98        2.02      9.39 o 
 -10   4   4       20.64       23.56      9.66 o 
  -9   4   4        4.98       20.89      6.72 o 
  -8   4   4       29.35       18.41      9.39 o 
  -7   4   4      130.39      102.34     12.70 o 
  -6   4   4     1200.81     1118.65     29.73 o 
  -5   4   4      240.51      266.06     13.44 o 
  -4   4   4       73.62       67.55      8.01 o 
  -3   4   4      831.41      908.91     20.89 o 
  -2   4   4        0.39       -0.74      3.87 o 
  -1   4   4      382.64      490.90     14.54 o 
   0   4   4       30.35       53.91      6.49 o 
   1   4   4      583.53      639.99     16.75 o 
   2   4   4       11.72       20.25      4.33 o 
   3   4   4      301.10      305.82     13.62 o 
   4   4   4      527.73      539.12     18.68 o 
   5   4   4     1137.59     1119.20     28.16 o 
   6   4   4      169.50      176.79     13.16 o 
   7   4   4       11.17        2.21      7.55 o 
   8   4   4       16.68       15.09      8.93 o 
   9   4   4       46.46       60.47     11.23 o 
  -9   5   4        0.25       -0.92      7.18 o 
  -8   5   4       40.44       34.42     10.49 o 
  -7   5   4      731.29      775.09     26.23 o 
  -6   5   4      557.40      507.74     21.72 o 
  -5   5   4      564.71      560.66     20.98 o 
  -4   5   4       16.90       18.59      5.80 o 
  -3   5   4     1478.18     1594.92     30.74 o 
  -2   5   4      917.65      978.48     23.56 o 
  -1   5   4     3899.43     4211.48     45.37 o 
   0   5   4      976.17      988.70     18.91 o 
   1   5   4      847.34      926.76     22.46 o 
   2   5   4       26.63       31.94      6.26 o 
   3   5   4      568.15      598.85     19.51 o 
   4   5   4      406.93      385.06     17.95 o 
   5   5   4      223.16      248.03     14.91 o 
   6   5   4      359.28      371.44     19.69 o 
   7   5   4       13.87       18.59      8.10 o 
   8   5   4        6.63       11.78      8.93 o 
   9   5   4        1.40        5.06      9.20 o 
  -8   6   4       12.87       20.34      8.65 o 
  -7   6   4        8.49       -9.11      9.11 o 
  -6   6   4        1.83        6.81      8.37 o 
  -5   6   4      338.05      311.16     17.76 o 
  -4   6   4     1026.73      883.14     27.24 o 
  -3   6   4       38.76       36.44      7.64 o 
  -2   6   4       94.81      115.32     10.03 o 
  -1   6   4        5.25       -1.10      4.97 o 
   0   6   4       45.14       37.28     10.45 o 
   1   6   4       62.23       67.46      9.85 o 
   2   6   4      799.14      873.48     25.49 o 
   3   6   4      446.91      500.10     20.89 o 
   4   6   4       87.94       99.12     11.14 o 
   5   6   4       67.89       90.56     10.86 o 
   6   6   4       39.38       50.99      9.57 o 
   7   6   4        1.84        6.26      7.36 o 
   8   6   4       21.86       41.60      9.39 o 
  -7   7   4        4.45       21.54      7.91 o 
  -6   7   4        5.93       10.31      8.65 o 
  -5   7   4      234.60      221.34     18.13 o 
  -4   7   4      116.76      130.87     12.79 o 
  -3   7   4      105.41      115.41     11.60 o 
  -2   7   4       42.46       59.45      8.56 o 
  -1   7   4        2.70       -0.64      6.26 o 
   0   7   4       92.11      101.11      7.71 o 
   1   7   4      143.86      134.00     12.33 o 
   2   7   4       53.92       61.75     10.68 o 
   3   7   4       20.69       27.70      9.66 o 
   4   7   4        4.72        4.69      8.56 o 
   5   7   4        5.69        5.06      8.93 o 
   6   7   4        5.43       10.03      9.11 o 
   7   7   4       65.87       81.45     12.79 o 
  -6   8   4      168.02      161.88     15.83 o 
  -5   8   4       53.79       49.24     12.24 o 
  -4   8   4        4.78        0.00      8.93 o 
  -3   8   4       14.92       28.81      9.66 o 
  -2   8   4        2.14       -9.11      9.11 o 
  -1   8   4       23.19       18.77      8.74 o 
   0   8   4       45.27       40.47     13.30 o 
   1   8   4       11.88        0.00      8.84 o 
   2   8   4      131.47      129.21     14.45 o 
   3   8   4      382.81      355.15     21.44 o 
   4   8   4       19.06       26.87     11.41 o 
   5   8   4       13.75       11.41     10.49 o 
  -4   9   4        2.41      -12.88     12.88 o 
  -3   9   4       12.37       21.90      8.37 o 
  -2   9   4        2.08        1.84      9.48 o 
  -1   9   4       25.40       36.54     11.32 o 
   0   9   4       23.42       20.41      7.43 o 
   1   9   4      298.60      309.69     20.62 o 
   2   9   4      241.44      258.61     19.60 o 
   3   9   4       93.70       55.77     14.73 o 
 -11   1   5       19.99       21.81      9.30 o 
 -10   1   5        3.76        9.57      7.36 o 
  -9   1   5       34.78       44.64      9.94 o 
  -8   1   5       21.91       29.36      7.55 o 
  -7   1   5      116.54      115.96     10.86 o 
  -6   1   5      454.11      472.22     16.57 o 
  -5   1   5      210.17      208.27     10.58 o 
  -4   1   5     1486.67     1478.86     23.19 o 
  -3   1   5      843.20      855.62     15.46 o 
  -2   1   5     1103.13     1104.57     15.83 o 
  -1   1   5     7549.26     6762.15    147.90 o 
   0   1   5      298.65      299.20     12.65 o 
   1   1   5     3677.35     4133.71     29.73 o 
   2   1   5     9317.02     8555.39    198.05 o 
   3   1   5     1500.14     1463.86     22.36 o 
   4   1   5      526.80      519.80     15.19 o 
   5   1   5      418.10      385.25     14.54 o 
   6   1   5      694.94      673.31     21.35 o 
   7   1   5       83.99       78.87      9.85 o 
   8   1   5       66.75       62.77     10.68 o 
   9   1   5      111.83      121.57     13.62 o 
  10   1   5       20.45       19.42      9.94 o 
 -11   2   5        6.65        1.01      9.39 o 
 -10   2   5      109.36      119.55     14.08 o 
  -9   2   5      313.55      321.84     19.23 o 
  -8   2   5      412.42      418.01     20.25 o 
  -7   2   5      184.46      169.71     11.96 o 
  -6   2   5        3.07       -3.50      4.97 o 
  -5   2   5       16.15       22.82      4.97 o 
  -4   2   5      874.81     1087.17     21.26 o 
  -3   2   5     3465.78     3434.73     33.13 o 
  -2   2   5      215.86      229.07      8.19 o 
  -1   2   5     1409.54     1454.47     19.05 o 
   0   2   5    11002.03    10839.35    149.18 o 
   1   2   5     3306.45     3399.76     30.19 o 
   2   2   5      155.18      173.48      7.91 o 
   3   2   5       68.53       74.82      6.44 o 
   4   2   5      641.12      690.42     18.50 o 
   5   2   5      859.00      815.13     22.46 o 
   6   2   5       45.90       57.98      8.10 o 
   7   2   5      474.38      463.84     19.60 o 
   8   2   5      250.41      274.35     16.93 o 
   9   2   5        8.28       27.06      9.39 o 
  10   2   5       35.05       30.83     12.42 o 
 -10   3   5      142.05      120.01     15.55 o 
  -9   3   5      367.45      352.67     19.88 o 
  -8   3   5      914.68      849.18     28.25 o 
  -7   3   5     2036.16     1952.37     39.30 o 
  -6   3   5     1544.28     1461.19     30.92 o 
  -5   3   5     1538.04     1494.78     28.99 o 
  -4   3   5      290.16      257.69     11.87 o 
  -3   3   5      267.58      294.69     11.32 o 
  -2   3   5      373.12      397.58     12.15 o 
  -1   3   5     4670.11     5072.81     40.40 o 
   0   3   5     3137.11     3623.12     41.28 o 
   1   3   5      148.25      136.67      7.45 o 
   2   3   5      424.86      490.25     13.90 o 
   3   3   5      117.01      116.14      8.37 o 
   4   3   5       89.24      102.98      8.37 o 
   5   3   5      159.94      185.08     11.69 o 
   6   3   5       18.51       13.44      7.55 o 
   7   3   5       66.50       54.67     10.03 o 
   8   3   5      496.39      502.40     23.84 o 
   9   3   5       27.26       30.09     10.40 o 
 -10   4   5        3.67        1.01     10.31 o 
  -9   4   5        1.30       -6.99      8.47 o 
  -8   4   5      313.69      271.77     16.84 o 
  -7   4   5       99.68      114.58     12.06 o 
  -6   4   5       69.35       77.03      9.76 o 
  -5   4   5       88.14       84.76      8.37 o 
  -4   4   5      165.87      156.09     10.86 o 
  -3   4   5        7.81       -1.29      4.14 o 
  -2   4   5       22.00       41.87      5.25 o 
  -1   4   5     1031.31     1074.20     21.72 o 
   0   4   5     6452.96     6784.38     54.02 o 
   1   4   5     1373.61     1456.96     26.14 o 
   2   4   5      160.16      178.63     10.22 o 
   3   4   5       11.78       10.31      4.51 o 
   4   4   5      242.46      218.58     12.33 o 
   5   4   5      229.93      246.83     13.71 o 
   6   4   5      327.17      288.80     17.03 o 
   7   4   5      272.73      239.93     16.11 o 
   8   4   5       47.60       55.68     11.04 o 
   9   4   5      125.32      123.60     13.80 o 
  -9   5   5        2.06       11.32      8.93 o 
  -8   5   5       59.01       66.54     11.69 o 
  -7   5   5      196.52      204.22     15.46 o 
  -6   5   5       24.48       16.93      7.82 o 
  -5   5   5       52.68       59.73      9.02 o 
  -4   5   5        0.20       -1.66      5.34 o 
  -3   5   5      202.75      236.25     12.79 o 
  -2   5   5      977.28     1058.37     24.85 o 
  -1   5   5       41.92       47.49      6.90 o 
   0   5   5     2303.59     2430.04     25.31 o 
   1   5   5      102.92      131.15      9.66 o 
   2   5   5      100.08      105.74      9.20 o 
   3   5   5       19.36        7.64      6.72 o 
   4   5   5        6.31        1.84      6.81 o 
   5   5   5        2.66        3.31      5.34 o 
   6   5   5      102.77      125.16     11.87 o 
   7   5   5       39.90       37.27      9.85 o 
   8   5   5       28.79        0.00     11.14 o 
  -8   6   5        1.23       -6.53      8.10 o 
  -7   6   5       20.18       31.11      7.45 o 
  -6   6   5      149.50      125.99     13.16 o 
  -5   6   5      229.88      211.86     13.99 o 
  -4   6   5      307.07      307.76     16.57 o 
  -3   6   5       66.06       73.35      9.57 o 
  -2   6   5        0.14        8.65      5.71 o 
  -1   6   5       45.91       47.30      8.37 o 
   0   6   5      757.56      736.48     15.75 o 
   1   6   5     1548.58     1554.24     32.30 o 
   2   6   5      532.77      548.23     20.52 o 
   3   6   5      423.17      435.68     19.88 o 
   4   6   5      290.61      293.49     17.58 o 
   5   6   5      905.62      832.25     29.27 o 
   6   6   5      256.80      259.71     18.31 o 
   7   6   5        0.01       -9.02      9.02 o 
   8   6   5        0.83        9.11     10.03 o 
  -7   7   5        3.88       -3.77      9.30 o 
  -6   7   5       33.70       26.78      9.30 o 
  -5   7   5      318.01      351.38     20.89 o 
  -4   7   5      156.37      171.27     14.26 o 
  -3   7   5        0.33       19.97      8.10 o 
  -2   7   5      291.45      265.88     17.39 o 
  -1   7   5      156.14      157.83     12.52 o 
   0   7   5        1.32       -2.01      4.72 o 
   1   7   5      100.55      118.17     12.42 o 
   2   7   5      873.40      911.39     27.70 o 
   3   7   5      233.29      224.10     17.12 o 
   4   7   5       97.00       88.90     12.06 o 
   5   7   5       76.20       76.94     11.87 o 
   6   7   5        0.48       -7.27      7.27 o 
   7   7   5       52.04       43.53     12.70 o 
  -6   8   5        0.38       -2.95      9.48 o 
  -5   8   5       86.31       97.37     13.44 o 
  -4   8   5       53.17       60.74     13.07 o 
  -3   8   5        0.08        5.80      8.47 o 
  -2   8   5      117.75      123.88     14.17 o 
  -1   8   5        1.01        3.96      7.91 o 
   0   8   5       42.07       49.57     14.59 o 
   1   8   5        3.85       12.79      7.73 o 
   2   8   5       65.99       53.65     11.78 o 
   3   8   5      175.21      172.47     16.11 o 
   4   8   5       56.82       57.34     12.15 o 
   5   8   5       55.89       57.24     12.33 o 
  -4   9   5       27.33       31.94     11.32 o 
  -3   9   5       14.94      -10.58     10.58 o 
  -2   9   5       25.89       13.07     10.58 o 
  -1   9   5        0.00        6.44      9.11 o 
   0   9   5       12.11       10.78     15.69 o 
   1   9   5       16.54       25.22     10.12 o 
   2   9   5       33.97        2.85     12.52 o 
   3   9   5        1.61        0.00     11.14 o 
 -11   0   6       11.32       18.77     10.58 o 
 -10   0   6        4.00       -4.33      7.73 o 
  -9   0   6       73.85       44.45      9.76 o 
  -8   0   6       45.15       29.91      8.93 o 
  -7   0   6      154.71      179.19     11.69 o 
  -6   0   6        1.47        0.46      3.50 o 
  -5   0   6      301.27      281.89     11.69 o 
  -4   0   6     8618.52     9512.34     57.89 o 
  -3   0   6     2216.33     2311.75     25.40 o 
  -2   0   6      333.58      375.95      9.39 o 
  -1   0   6    25786.54    22473.30    277.38 o 
   0   0   6    21771.48    18583.86    178.53 o 
   1   0   6       10.03       10.22      2.67 o 
   2   0   6     8313.91     8168.76     47.12 o 
   3   0   6     1606.53     1714.19     24.66 o 
   4   0   6     1090.26     1057.72     22.00 o 
   5   0   6      114.93       94.33      8.19 o 
   6   0   6      422.74      404.66     16.93 o 
   7   0   6       69.99       70.86      8.65 o 
   8   0   6      881.81      911.30     28.99 o 
   9   0   6      445.92      456.94     23.10 o 
  10   0   6      135.87      162.99     15.00 o 
 -11   1   6       98.30      114.40     14.63 o 
 -10   1   6        3.88       -2.58      7.55 o 
  -9   1   6      423.10      454.73     21.54 o 
  -8   1   6        1.28       19.05      5.80 o 
  -7   1   6      635.60      607.23     20.89 o 
  -6   1   6      255.30      270.85     12.98 o 
  -5   1   6        8.54        7.27      4.42 o 
  -4   1   6     1200.98     1255.04     22.00 o 
  -3   1   6      474.28      422.89     11.60 o 
  -2   1   6       14.30       21.44      2.85 o 
  -1   1   6     8354.25     7460.76    168.05 o 
   0   1   6      680.08      646.04      8.87 o 
   1   1   6       14.03       14.17      3.50 o 
   2   1   6     1161.17     1289.83     19.88 o 
   3   1   6      219.32      187.10      8.93 o 
   4   1   6        1.66       12.15      5.34 o 
   5   1   6      286.14      244.71     11.96 o 
   6   1   6       91.66       94.98      9.11 o 
   7   1   6        3.14       -5.89      5.89 o 
   8   1   6      105.57      122.49     11.78 o 
   9   1   6       38.46       30.55     10.68 o 
  10   1   6        1.65        2.02      8.19 o 
 -11   2   6       59.98       66.17     12.88 o 
 -10   2   6      104.68      116.42     13.62 o 
  -9   2   6      165.26      148.17     14.26 o 
  -8   2   6       23.21       37.55      7.09 o 
  -7   2   6      172.38      178.27     11.96 o 
  -6   2   6      305.79      262.75     13.71 o 
  -5   2   6      890.32      847.43     21.35 o 
  -4   2   6     2839.08     2904.16     33.96 o 
  -3   2   6     1113.06     1111.19     20.16 o 
  -2   2   6     1135.60     1182.34     18.87 o 
  -1   2   6     1761.90     1896.50     22.73 o 
   0   2   6     3035.58     3068.35     35.43 o 
   1   2   6       11.17       19.14      3.41 o 
   2   2   6      412.19      395.65     11.96 o 
   3   2   6       24.60       37.00      5.06 o 
   4   2   6     1552.89     1537.49     28.35 o 
   5   2   6      809.42      796.35     22.18 o 
   6   2   6      368.51      306.56     16.29 o 
   7   2   6        5.77        6.17      7.73 o 
   8   2   6        1.02        6.26      7.73 o 
   9   2   6       72.68       67.18     13.25 o 
  10   2   6        3.57        9.20     10.40 o 
 -10   3   6       34.13       45.74     10.77 o 
  -9   3   6        0.15       -7.45      8.65 o 
  -8   3   6       18.34       11.60      9.48 o 
  -7   3   6      802.99      771.96     25.49 o 
  -6   3   6      132.15      134.46     10.68 o 
  -5   3   6      235.14      222.81     11.96 o 
  -4   3   6     1090.57     1097.76     23.93 o 
  -3   3   6       40.56       34.51      4.60 o 
  -2   3   6       11.38       12.15      3.77 o 
  -1   3   6      884.62      967.16     18.59 o 
   0   3   6     2405.78     2640.95     58.85 o 
   1   3   6        1.14       13.53      4.42 o 
   2   3   6      240.29      270.21     11.23 o 
   3   3   6       70.66      107.68      7.73 o 
   4   3   6        5.40       13.44      4.97 o 
   5   3   6        0.05        2.21      5.52 o 
   6   3   6       92.37      103.72     10.86 o 
   7   3   6       69.56       69.39      9.66 o 
   8   3   6        0.86        4.97      7.82 o 
   9   3   6      133.44      174.77     15.00 o 
 -10   4   6       27.74       15.83     10.49 o 
  -9   4   6        6.13       16.66      6.53 o 
  -8   4   6      160.79      165.57     14.08 o 
  -7   4   6      318.73      317.42     17.39 o 
  -6   4   6      416.37      390.58     18.31 o 
  -5   4   6     1953.14     1803.00     34.60 o 
  -4   4   6      322.75      328.92     14.45 o 
  -3   4   6       51.27       81.63      7.55 o 
  -2   4   6      100.02      108.32      8.19 o 
  -1   4   6     1742.38     1910.31     29.17 o 
   0   4   6     3011.95     3248.17     66.08 o 
   1   4   6    10245.54    10560.68     68.47 o 
   2   4   6      112.83      127.37      9.30 o 
   3   4   6        0.13       -5.43      5.43 o 
   4   4   6      111.27      127.10     10.12 o 
   5   4   6      713.06      651.96     22.55 o 
   6   4   6        0.27       -2.76      8.19 o 
   7   4   6       29.31       24.11     10.86 o 
   8   4   6       15.82       37.73      9.39 o 
   9   4   6       22.98       27.70      9.57 o 
  -9   5   6      183.62      187.29     17.95 o 
  -8   5   6        2.14       -8.28      8.28 o 
  -7   5   6      219.31      223.55     16.38 o 
  -6   5   6       82.29       93.04     10.58 o 
  -5   5   6      184.61      176.98     13.25 o 
  -4   5   6        0.20        2.85      5.34 o 
  -3   5   6       62.66       61.75      7.91 o 
  -2   5   6       29.05       23.74      6.17 o 
  -1   5   6       45.16       78.41      7.91 o 
   0   5   6      177.57      177.23     14.54 o 
   1   5   6      282.53      254.47     12.98 o 
   2   5   6        8.33        7.36      5.06 o 
   3   5   6        1.97        3.41      6.07 o 
   4   5   6      138.74      146.88     11.32 o 
   5   5   6      415.94      390.31     18.96 o 
   6   5   6      387.06      396.57     20.71 o 
   7   5   6      514.85      551.64     25.40 o 
   8   5   6      386.84      401.54     23.84 o 
  -8   6   6       23.03       19.60      9.57 o 
  -7   6   6       96.73      113.38     13.53 o 
  -6   6   6        8.93       12.33      7.45 o 
  -5   6   6      138.03      129.58     13.07 o 
  -4   6   6       15.85       27.61      7.36 o 
  -3   6   6      289.78      259.90     15.37 o 
  -2   6   6       82.80      116.97      9.57 o 
  -1   6   6       76.54       71.05      8.93 o 
   0   6   6        0.61        6.51      6.95 o 
   1   6   6       36.20       34.88      8.28 o 
   2   6   6      731.98      731.47     24.02 o 
   3   6   6     1557.54     1565.83     36.44 o 
   4   6   6      326.13      343.28     18.77 o 
   5   6   6      303.17      315.21     18.96 o 
   6   6   6        4.03        0.00     10.40 o 
   7   6   6       51.95       41.97     12.24 o 
  -7   7   6       62.00       73.81     11.32 o 
  -6   7   6        0.76       -7.82      9.20 o 
  -5   7   6      669.98      661.71     27.15 o 
  -4   7   6      236.97      221.43     16.84 o 
  -3   7   6      551.88      584.86     22.82 o 
  -2   7   6      847.12      755.40     26.32 o 
  -1   7   6        0.49       -3.41      8.10 o 
   0   7   6      176.68      178.61     13.25 o 
   1   7   6        8.83        2.12      7.36 o 
   2   7   6      495.84      476.36     21.26 o 
   3   7   6       23.69       -0.74     10.49 o 
   4   7   6        1.02        0.00      7.73 o 
   5   7   6       17.26       13.16     10.86 o 
   6   7   6       55.57       53.10     13.44 o 
  -6   8   6        5.52       -9.85     11.14 o 
  -5   8   6        4.04        1.84      8.93 o 
  -4   8   6       83.32       57.06     11.96 o 
  -3   8   6       43.88       42.06     12.61 o 
  -2   8   6      161.94      170.54     15.37 o 
  -1   8   6       89.14       95.62     13.07 o 
   0   8   6       39.88       39.26     14.45 o 
   1   8   6      103.45       91.57     13.07 o 
   2   8   6       10.21       10.95      9.76 o 
   3   8   6        1.01       11.41      8.93 o 
   4   8   6        0.06       18.59      8.28 o 
   5   8   6       17.65        5.89     10.86 o 
  -4   9   6        5.24       15.09     10.95 o 
  -3   9   6      104.00      109.79     16.84 o 
  -2   9   6      279.44      278.58     20.06 o 
  -1   9   6      163.13      177.71     16.66 o 
   0   9   6       10.27       12.22      9.39 o 
   1   9   6        9.78       20.89     10.31 o 
   2   9   6       42.50       19.42     12.24 o 
   3   9   6      224.29      220.05     19.79 o 
 -11   1   7       17.75        8.01     10.22 o 
 -10   1   7        1.39       10.49      6.44 o 
  -9   1   7      121.76      127.37     13.25 o 
  -8   1   7      666.51      656.46     23.19 o 
  -7   1   7      459.40      379.91     17.95 o 
  -6   1   7      749.91      687.48     20.71 o 
  -5   1   7      478.51      521.27     16.11 o 
  -4   1   7      784.84      776.75     17.76 o 
  -3   1   7      665.07      677.26     14.91 o 
  -2   1   7      186.50      186.00      7.64 o 
  -1   1   7     1445.50     1420.33     19.14 o 
   0   1   7     4119.20     4245.89     69.30 o 
   1   1   7     2793.22     2874.44     28.53 o 
   2   1   7      296.05      332.70     11.04 o 
   3   1   7     1958.24     2020.47     28.53 o 
   4   1   7      472.73      511.05     16.11 o 
   5   1   7      563.22      527.07     18.77 o 
   6   1   7       95.14       97.37      9.94 o 
   7   1   7       59.31       64.24      9.11 o 
   8   1   7       75.36       67.55     10.40 o 
   9   1   7      421.12      446.63     23.01 o 
 -10   2   7      163.73      140.62     16.57 o 
  -9   2   7       83.26       98.11     11.60 o 
  -8   2   7        8.47       15.19      7.45 o 
  -7   2   7       98.94       98.38     10.68 o 
  -6   2   7       19.81       25.95      5.98 o 
  -5   2   7     1169.41     1167.98     24.94 o 
  -4   2   7        6.26        0.74      3.87 o 
  -3   2   7      902.03      924.74     19.05 o 
  -2   2   7     1185.68     1171.29     19.79 o 
  -1   2   7     1289.56     1354.62     20.34 o 
   0   2   7      144.49      136.90      5.54 o 
   1   2   7      221.42      211.95      8.74 o 
   2   2   7      239.14      238.18     10.12 o 
   3   2   7      274.50      270.76     11.50 o 
   4   2   7     1094.12     1086.25     24.94 o 
   5   2   7      528.01      495.59     18.59 o 
   6   2   7       12.86       -6.81      8.10 o 
   7   2   7      990.01      933.67     29.17 o 
   8   2   7        3.50        5.71      8.01 o 
   9   2   7       55.42       47.03     11.87 o 
 -10   3   7        2.24        4.69      9.20 o 
  -9   3   7        0.47        5.80      7.36 o 
  -8   3   7        8.16       12.42      7.36 o 
  -7   3   7      417.36      383.50     19.42 o 
  -6   3   7      115.87      129.86     10.31 o 
  -5   3   7      593.63      537.10     18.59 o 
  -4   3   7      646.90      651.77     18.13 o 
  -3   3   7       36.82       28.44      5.06 o 
  -2   3   7     1914.16     2019.00     28.53 o 
  -1   3   7     5785.98     6180.23     47.40 o 
   0   3   7     3908.23     4133.78     31.29 o 
   1   3   7     1053.54     1017.05     20.89 o 
   2   3   7      327.99      293.49     12.42 o 
   3   3   7      417.42      421.69     15.65 o 
   4   3   7      178.91      178.73     11.69 o 
   5   3   7      274.73      253.18     13.80 o 
   6   3   7      616.25      594.53     23.19 o 
   7   3   7      261.89      266.71     17.49 o 
   8   3   7        8.01       13.62      7.73 o 
   9   3   7        1.11       -7.64      9.57 o 
 -10   4   7      166.92      194.65     18.50 o 
  -9   4   7       71.97       83.10     11.96 o 
  -8   4   7      192.57      163.45     15.37 o 
  -7   4   7      222.41      224.01     15.65 o 
  -6   4   7      100.11       90.65     10.12 o 
  -5   4   7      310.44      293.49     15.55 o 
  -4   4   7      144.41      144.49     10.58 o 
  -3   4   7      450.88      424.45     15.37 o 
  -2   4   7      371.98      363.62     13.80 o 
  -1   4   7       31.66       47.21      6.53 o 
   0   4   7     2556.99     2781.45     30.37 o 
   1   4   7     1453.36     1566.75     28.44 o 
   2   4   7        5.88        4.14      5.71 o 
   3   4   7      190.41      181.30     11.96 o 
   4   4   7       30.73       28.90      6.63 o 
   5   4   7      270.51      254.28     15.65 o 
   6   4   7       50.64       61.29     10.40 o 
   7   4   7      493.30      490.16     22.82 o 
   8   4   7       29.30       10.86     12.06 o 
   9   4   7       44.03       17.21     11.87 o 
  -9   5   7       65.62       67.64     11.60 o 
  -8   5   7      132.84      111.27     14.73 o 
  -7   5   7      269.17      249.31     17.67 o 
  -6   5   7        0.57       13.90      6.26 o 
  -5   5   7      797.83      722.45     24.48 o 
  -4   5   7        0.11        1.20      6.53 o 
  -3   5   7      327.79      323.03     14.91 o 
  -2   5   7       57.52       68.01      7.45 o 
  -1   5   7      241.33      239.28     11.96 o 
   0   5   7       33.31       31.71      5.14 o 
   1   5   7        9.44        6.17      6.53 o 
   2   5   7       61.94       61.57      8.56 o 
   3   5   7        1.61       14.08      6.63 o 
   4   5   7      112.64      116.70     11.50 o 
   5   5   7      224.65      241.12     16.38 o 
   6   5   7        9.73        3.13      7.36 o 
   7   5   7       13.28       12.24      9.85 o 
   8   5   7       82.75       71.88     15.65 o 
  -8   6   7       12.08       16.01      7.91 o 
  -7   6   7        6.64       22.27      7.91 o 
  -6   6   7      290.19      293.12     20.34 o 
  -5   6   7      516.88      506.54     21.81 o 
  -4   6   7      285.20      253.00     15.74 o 
  -3   6   7       13.48       27.15      6.63 o 
  -2   6   7      244.55      244.25     13.90 o 
  -1   6   7       81.71       86.14      9.76 o 
   0   6   7      353.99      345.39     23.88 o 
   1   6   7      791.14      766.72     24.11 o 
   2   6   7      322.31      318.98     16.84 o 
   3   6   7      746.56      736.99     25.22 o 
   4   6   7       38.73       38.75      9.48 o 
   5   6   7       30.24       28.62      8.93 o 
   6   6   7      104.07      113.94     13.25 o 
   7   6   7       37.80       45.00     11.87 o 
  -7   7   7       21.79       31.47     10.31 o 
  -6   7   7      147.64      154.52     15.00 o 
  -5   7   7      919.22      827.00     30.65 o 
  -4   7   7      287.15      269.84     18.68 o 
  -3   7   7        0.22        0.74      7.45 o 
  -2   7   7      224.95      232.20     16.75 o 
  -1   7   7       61.48       74.91     10.86 o 
   0   7   7      379.08      378.68     15.69 o 
   1   7   7       50.93       50.16      9.76 o 
   2   7   7      131.05      155.26     15.09 o 
   3   7   7        8.87        7.82      8.93 o 
   4   7   7       96.92       76.57     12.33 o 
   5   7   7       37.85       46.57     11.14 o 
   6   7   7        0.38       -9.57      9.57 o 
  -6   8   7       35.55       51.91      9.94 o 
  -5   8   7       41.15       35.62     10.58 o 
  -4   8   7        0.03       -5.34      9.20 o 
  -3   8   7      275.62      259.62     18.68 o 
  -2   8   7      509.44      519.80     24.30 o 
  -1   8   7      188.65      167.13     15.83 o 
   0   8   7       77.66       76.57      8.08 o 
   1   8   7       33.76       43.44      9.76 o 
   2   8   7      398.18      415.62     21.72 o 
   3   8   7       65.80       68.29     13.71 o 
   4   8   7      196.87      225.75     18.13 o 
   5   8   7      174.37      150.47     16.20 o 
  -4   9   7       25.12       22.46     10.77 o 
  -3   9   7       23.26       19.69     10.86 o 
  -2   9   7      182.26      171.09     17.39 o 
  -1   9   7       52.13       55.13     11.60 o 
   0   9   7       38.49       43.66     16.66 o 
   1   9   7       22.28       19.33     11.41 o 
   2   9   7        0.43       -5.98      9.11 o 
 -11   0   8       57.29       52.00     14.17 o 
 -10   0   8        0.35        9.66      5.15 o 
  -9   0   8      270.26      301.59     17.95 o 
  -8   0   8      547.52      508.75     21.26 o 
  -7   0   8     1378.54     1320.38     31.01 o 
  -6   0   8     2604.01     2667.27     38.10 o 
  -5   0   8      144.89      131.15      9.02 o 
  -4   0   8     3286.75     3613.27     38.38 o 
  -3   0   8      527.66      426.57     11.96 o 
  -2   0   8    14455.16    13125.15    253.64 o 
  -1   0   8     2422.05     2522.41     26.23 o 
   0   0   8      530.21      605.81     11.87 o 
   1   0   8      843.75      865.01     16.29 o 
   2   0   8      465.34      495.32     13.71 o 
   3   0   8     1120.90     1160.98     22.27 o 
   4   0   8     1061.01     1020.82     23.01 o 
   5   0   8      530.35      587.81     19.23 o 
   6   0   8      235.41      231.83     13.99 o 
   7   0   8      805.45      728.25     25.22 o 
   8   0   8      124.29      134.55     13.90 o 
   9   0   8       13.80        9.20      9.48 o 
 -11   1   8      231.16      310.15     20.98 o 
 -10   1   8       30.34       30.19      8.56 o 
  -9   1   8      110.75      109.61     12.24 o 
  -8   1   8       49.71       41.97      8.84 o 
  -7   1   8       22.45       13.53      7.18 o 
  -6   1   8       15.89       13.71      5.71 o 
  -5   1   8      443.33      437.15     15.65 o 
  -4   1   8     1227.83     1216.20     22.73 o 
  -3   1   8       36.89       40.95      4.33 o 
  -2   1   8      963.18      878.08     16.84 o 
  -1   1   8     1697.39     1858.96     23.47 o 
   0   1   8     6068.82     6263.67     64.28 o 
   1   1   8      716.16      756.23     15.92 o 
   2   1   8     1142.79     1121.50     20.80 o 
   3   1   8       37.55       29.54      5.15 o 
   4   1   8      118.85      155.99     10.22 o 
   5   1   8       61.30       61.85      7.64 o 
   6   1   8       76.03       82.64      9.39 o 
   7   1   8       22.38       31.94      7.91 o 
   8   1   8        0.79        5.71      8.01 o 
   9   1   8       59.70       60.19     11.78 o 
 -10   2   8       20.59       32.76      9.20 o 
  -9   2   8        0.24        9.57      7.36 o 
  -8   2   8      503.41      468.54     21.17 o 
  -7   2   8       59.77       70.40      9.66 o 
  -6   2   8      851.10      782.55     23.38 o 
  -5   2   8       19.34       21.81      5.43 o 
  -4   2   8       65.77       73.26      6.99 o 
  -3   2   8      261.70      266.71     10.86 o 
  -2   2   8     1059.28     1143.31     20.34 o 
  -1   2   8       75.71       83.66      6.17 o 
   0   2   8        1.09       -3.42      4.23 o 
   1   2   8       53.68       44.91      4.88 o 
   2   2   8       54.37       46.94      5.61 o 
   3   2   8      349.25      369.23     13.99 o 
   4   2   8      783.35      790.46     22.36 o 
   5   2   8       98.52       94.52      9.11 o 
   6   2   8       35.39       37.83      8.74 o 
   7   2   8      280.82      281.16     17.03 o 
   8   2   8      361.42      372.36     21.17 o 
   9   2   8        9.21        4.79     10.58 o 
 -10   3   8        2.15       -2.85      8.56 o 
  -9   3   8       62.23       60.47     11.41 o 
  -8   3   8      147.39      143.02     13.99 o 
  -7   3   8      156.55      153.60     12.42 o 
  -6   3   8        6.16        2.30      5.61 o 
  -5   3   8      187.49      174.58     11.23 o 
  -4   3   8      332.00      345.76     13.71 o 
  -3   3   8      133.61      147.80      9.39 o 
  -2   3   8      321.92      353.31     12.98 o 
  -1   3   8     1019.61     1038.95     20.98 o 
   0   3   8     1049.90     1209.76     15.98 o 
   1   3   8     2677.46     2836.98     34.70 o 
   2   3   8        8.49       11.87      5.43 o 
   3   3   8     2448.46     2422.38     35.34 o 
   4   3   8      438.52      413.13     17.03 o 
   5   3   8      272.82      258.06     14.36 o 
   6   3   8      385.01      349.45     18.68 o 
   7   3   8        2.29        8.56      7.73 o 
   8   3   8       81.24       75.28     11.60 o 
   9   3   8       24.96       31.57     10.03 o 
 -10   4   8       93.54      112.10     14.63 o 
  -9   4   8       69.09       72.34     12.52 o 
  -8   4   8      107.97      157.65     13.62 o 
  -7   4   8       10.75        5.71      8.01 o 
  -6   4   8       46.02       36.17      9.02 o 
  -5   4   8       72.24       68.93      9.76 o 
  -4   4   8      806.86      883.14     23.10 o 
  -3   4   8      493.42      488.97     16.84 o 
  -2   4   8      136.75      146.33      9.76 o 
  -1   4   8       78.76       82.00      7.18 o 
   0   4   8      354.74      384.05     10.28 o 
   1   4   8     2195.95     2260.12     34.14 o 
   2   4   8     3310.83     3481.48     43.81 o 
   3   4   8     1375.47     1427.42     30.37 o 
   4   4   8       35.03       31.94      7.55 o 
   5   4   8       45.90       45.46      8.74 o 
   6   4   8      280.74      266.62     17.30 o 
   7   4   8      579.21      593.24     25.86 o 
   8   4   8      305.52      316.87     20.98 o 
  -9   5   8      116.82      121.21     15.46 o 
  -8   5   8       27.21       33.78      9.57 o 
  -7   5   8       24.57       -5.43      9.30 o 
  -6   5   8      205.29      220.69     16.01 o 
  -5   5   8     1629.65     1638.63     36.63 o 
  -4   5   8     1753.54     1707.19     35.34 o 
  -3   5   8      665.43      684.81     21.44 o 
  -2   5   8      920.74      965.14     24.76 o 
  -1   5   8       34.47       34.24      7.27 o 
   0   5   8      717.89      707.12     32.81 o 
   1   5   8      690.31      723.37     21.90 o 
   2   5   8      184.62      161.98     12.15 o 
   3   5   8      803.15      799.11     25.58 o 
   4   5   8       48.91       51.26      9.30 o 
   5   5   8      116.27      117.16     12.88 o 
   6   5   8       32.40       31.57     10.03 o 
   7   5   8        0.41        0.00      8.56 o 
   8   5   8       72.18       79.79     13.90 o 
  -8   6   8       39.33       34.24     10.68 o 
  -7   6   8      137.35      141.27     15.00 o 
  -6   6   8      284.62      268.46     18.41 o 
  -5   6   8        6.68        1.47      9.02 o 
  -4   6   8      165.18      154.06     13.80 o 
  -3   6   8      273.58      274.72     15.65 o 
  -2   6   8      290.82      274.53     15.37 o 
  -1   6   8      273.57      247.66     15.28 o 
   0   6   8     2668.55     2583.75     30.58 o 
   1   6   8      452.19      428.32     19.23 o 
   2   6   8       63.51       58.72     11.04 o 
   3   6   8      327.20      346.96     17.95 o 
   4   6   8        0.25        0.00      6.90 o 
   5   6   8       58.47       42.52     11.32 o 
   6   6   8       97.42      101.97     13.53 o 
   7   6   8      168.17      151.30     18.31 o 
  -7   7   8        4.45      -10.31     10.31 o 
  -6   7   8        3.44      -10.03     10.03 o 
  -5   7   8        3.49       -7.55     11.32 o 
  -4   7   8       67.57       54.39     10.49 o 
  -3   7   8        8.23       18.77      7.82 o 
  -2   7   8        1.75       15.28      6.81 o 
  -1   7   8      248.17      255.20     16.38 o 
   0   7   8       22.66       34.20      7.55 o 
   1   7   8        5.73        0.74      7.91 o 
   2   7   8       19.33       25.22      8.65 o 
   3   7   8        4.63        1.56      8.65 o 
   4   7   8       18.74       28.25      9.30 o 
   5   7   8      285.42      293.21     21.63 o 
   6   7   8        0.45       22.92      9.02 o 
  -6   8   8       10.25       10.12     10.40 o 
  -5   8   8        0.27       -3.77      8.84 o 
  -4   8   8      157.54      139.24     16.38 o 
  -3   8   8       10.53        7.82      8.37 o 
  -2   8   8      102.71      117.71     13.16 o 
  -1   8   8       24.71       21.72     10.31 o 
   0   8   8        0.09        0.88      6.12 o 
   1   8   8       17.55       38.47      8.74 o 
   2   8   8        3.90        6.17      7.82 o 
   3   8   8        1.76       -8.28      9.66 o 
   4   8   8        9.10       10.68     11.87 o 
  -3   9   8        3.97        0.00     10.12 o 
  -2   9   8       16.23       21.54     12.33 o 
  -1   9   8       21.26       17.39     10.31 o 
   0   9   8        0.02       -7.04      7.04 o 
   1   9   8        9.77       23.65     11.32 o 
   2   9   8        5.95       11.14     10.49 o 
 -11   1   9        0.12       -4.05     10.68 o 
 -10   1   9        0.01        2.67      8.65 o 
  -9   1   9       89.53       63.96     10.86 o 
  -8   1   9        5.64        9.66      5.98 o 
  -7   1   9      111.71      105.47     10.58 o 
  -6   1   9     1519.13     1500.03     30.83 o 
  -5   1   9      157.25      119.27      8.65 o 
  -4   1   9        0.41       -2.02      3.41 o 
  -3   1   9      851.39      912.96     18.87 o 
  -2   1   9     1998.22     2029.77     26.60 o 
  -1   1   9     3931.20     3931.89     36.08 o 
   0   1   9     4615.61     4463.88     66.13 o 
   1   1   9     2259.26     2306.69     29.08 o 
   2   1   9      186.10      185.72      9.48 o 
   3   1   9     1030.26      991.00     22.27 o 
   4   1   9      562.56      459.15     16.93 o 
   5   1   9      412.00      364.63     16.29 o 
   6   1   9      374.69      360.58     17.30 o 
   7   1   9       77.71       72.52     10.12 o 
   8   1   9      370.96      355.80     21.81 o 
   9   1   9       35.36       45.92     10.77 o 
 -10   2   9       51.26       67.18     11.50 o 
  -9   2   9        0.21        6.53      6.72 o 
  -8   2   9       47.85       27.15      9.20 o 
  -7   2   9        0.39       -0.64      5.52 o 
  -6   2   9      945.66      917.28     24.76 o 
  -5   2   9     1031.25     1093.52     25.31 o 
  -4   2   9     2929.05     3106.27     38.56 o 
  -3   2   9     1160.08     1141.93     22.36 o 
  -2   2   9      194.40      222.53      9.76 o 
  -1   2   9      576.41      619.28     15.55 o 
   0   2   9        0.74        3.80      2.37 o 
   1   2   9       20.54       19.42      3.68 o 
   2   2   9     1598.34     1615.81     27.52 o 
   3   2   9       49.07       52.64      6.81 o 
   4   2   9      105.64      112.46     10.22 o 
   5   2   9      200.72      231.83     13.25 o 
   6   2   9       38.36       40.22      7.91 o 
   7   2   9        9.75       15.28      7.55 o 
   8   2   9       19.54       26.87     10.40 o 
   9   2   9       65.12       92.12     12.15 o 
 -10   3   9      149.85      157.19     17.12 o 
  -9   3   9      181.16      211.12     16.20 o 
  -8   3   9       29.87       24.11      8.74 o 
  -7   3   9      399.88      400.25     18.31 o 
  -6   3   9        1.92       -4.79      6.07 o 
  -5   3   9      381.59      403.93     16.47 o 
  -4   3   9      249.15      237.81     11.60 o 
  -3   3   9      340.57      320.82     13.34 o 
  -2   3   9       83.32       85.50      7.18 o 
  -1   3   9       11.90       17.30      4.88 o 
   0   3   9       19.01       20.99      3.35 o 
   1   3   9        3.90       -2.48      5.43 o 
   2   3   9      737.33      750.06     19.97 o 
   3   3   9       61.18       52.00      8.56 o 
   4   3   9      899.40      964.68     25.77 o 
   5   3   9        3.33        4.42      5.34 o 
   6   3   9      558.50      590.94     23.84 o 
   7   3   9      424.02      390.12     21.63 o 
   8   3   9      221.32      294.04     18.96 o 
   9   3   9       31.86       42.70     10.31 o 
 -10   4   9       17.36       28.35     10.68 o 
  -9   4   9       26.08       12.70     12.06 o 
  -8   4   9        5.55        0.83      9.57 o 
  -7   4   9        1.07       -2.21      8.01 o 
  -6   4   9       25.35       20.16      8.01 o 
  -5   4   9       11.15        7.09      6.72 o 
  -4   4   9      965.21      884.15     24.94 o 
  -3   4   9      527.27      548.14     18.41 o 
  -2   4   9      591.71      648.18     19.05 o 
  -1   4   9       80.12       79.33      7.27 o 
   0   4   9        6.62        1.64      3.42 o 
   1   4   9       65.88       51.81      7.45 o 
   2   4   9      918.76      869.98     23.74 o 
   3   4   9     2567.02     2676.20     41.23 o 
   4   4   9      610.98      587.72     21.26 o 
   5   4   9       14.27       24.76      7.36 o 
   6   4   9      137.63      148.72     14.73 o 
   7   4   9       51.35       50.62     10.03 o 
   8   4   9       44.78       39.30     12.61 o 
  -9   5   9        1.73        6.81      8.65 o 
  -8   5   9      181.29      155.63     16.01 o 
  -7   5   9      190.13      193.27     15.74 o 
  -6   5   9      336.17      348.43     18.04 o 
  -5   5   9      137.52      151.58     13.25 o 
  -4   5   9       87.74       98.66     11.23 o 
  -3   5   9       64.81       65.07      8.56 o 
  -2   5   9      268.14      253.92     13.80 o 
  -1   5   9      496.32      456.76     18.13 o 
   0   5   9      518.36      524.80     13.63 o 
   1   5   9      183.03      173.02     12.79 o 
   2   5   9      425.25      384.33     18.04 o 
   3   5   9       90.53       82.18     11.69 o 
   4   5   9      131.59      121.85     12.52 o 
   5   5   9      297.80      312.72     18.50 o 
   6   5   9       19.86       18.41      8.84 o 
   7   5   9       22.24       14.82     11.50 o 
  -8   6   9      211.59      237.99     18.77 o 
  -7   6   9       73.59       69.58     12.24 o 
  -6   6   9       15.79       -3.22     10.22 o 
  -5   6   9      388.40      393.71     19.88 o 
  -4   6   9       88.73       88.53     11.41 o 
  -3   6   9      689.18      667.69     23.74 o 
  -2   6   9      102.11      103.72     10.95 o 
  -1   6   9      194.47      216.37     14.26 o 
   0   6   9      381.90      370.31     13.11 o 
   1   6   9     1604.20     1534.45     35.34 o 
   2   6   9      450.69      474.43     21.08 o 
   3   6   9        1.66       16.01      6.63 o 
   4   6   9        6.49       13.99      6.07 o 
   5   6   9        5.28       -1.66     10.31 o 
   6   6   9       17.30       16.57      9.57 o 
   7   6   9       71.43      116.24     13.16 o 
  -7   7   9       39.33       25.49     11.87 o 
  -6   7   9       45.38       62.77     11.23 o 
  -5   7   9      143.21      142.28     15.74 o 
  -4   7   9        4.20       -9.20      9.20 o 
  -3   7   9      189.96      177.35     14.63 o 
  -2   7   9      968.95     1003.61     30.74 o 
  -1   7   9      115.61      139.80     13.25 o 
   0   7   9        2.28        5.64      5.26 o 
   1   7   9       12.75        4.51      7.45 o 
   2   7   9        2.56        7.09      6.81 o 
   3   7   9       29.78       38.10      8.56 o 
   4   7   9      309.50      303.15     20.62 o 
   5   7   9       29.85       35.89     11.23 o 
   6   7   9       64.57       73.53     13.44 o 
  -5   8   9       32.30       11.60     11.32 o 
  -4   8   9        8.62        4.60      9.30 o 
  -3   8   9       16.68       14.17      8.37 o 
  -2   8   9       23.75       28.62      8.65 o 
  -1   8   9       12.90       23.19      9.94 o 
   0   8   9       75.65       62.01     21.17 o 
   1   8   9       16.74       32.49      9.66 o 
   2   8   9        2.78        3.59      9.30 o 
   3   8   9        0.37        4.69      8.28 o 
   4   8   9      174.56      176.33     17.67 o 
  -3   9   9       38.34       33.59      9.85 o 
  -2   9   9        6.13       10.95      8.01 o 
  -1   9   9        3.42       14.82      8.56 o 
   0   9   9        0.33        0.66      5.86 o 
   1   9   9        0.73        7.09      8.65 o 
 -10   0  10        2.36        4.51      6.90 o 
  -9   0  10        3.54        6.35      7.36 o 
  -8   0  10      243.66      218.12     14.73 o 
  -7   0  10       91.01      112.10     10.49 o 
  -6   0  10      552.24      538.48     18.87 o 
  -5   0  10      463.93      488.14     16.93 o 
  -4   0  10      617.61      584.68     17.03 o 
  -3   0  10      241.09      236.98     10.03 o 
  -2   0  10       15.73       15.65      3.31 o 
  -1   0  10      128.97      160.60      7.73 o 
   0   0  10      544.72      473.74      9.50 o 
   1   0  10     4116.48     4020.24     39.76 o 
   2   0  10      510.93      531.85     15.83 o 
   3   0  10      873.89      907.80     22.09 o 
   4   0  10     1270.20     1217.31     27.52 o 
   5   0  10     2591.28     2528.58     42.43 o 
   6   0  10      910.97      859.21     27.06 o 
   7   0  10      585.97      590.94     24.48 o 
   8   0  10       92.25       95.44     12.61 o 
   9   0  10       42.17       65.80     11.60 o 
 -10   1  10        2.39        4.51      7.64 o 
  -9   1  10       46.35       41.78     10.22 o 
  -8   1  10        8.00        4.23      6.26 o 
  -7   1  10      367.65      352.39     17.76 o 
  -6   1  10      351.76      350.18     16.29 o 
  -5   1  10       11.31        8.10      4.33 o 
  -4   1  10       75.82       92.86      6.72 o 
  -3   1  10       62.10      101.70      7.73 o 
  -2   1  10      131.35      132.07      7.91 o 
  -1   1  10        0.05       -3.41      3.77 o 
   0   1  10     5421.02     5487.74     32.15 o 
   1   1  10       17.54       11.41      5.15 o 
   2   1  10     1418.04     1421.99     25.77 o 
   3   1  10      291.63      254.47     13.25 o 
   4   1  10      136.36      137.59     10.40 o 
   5   1  10       91.61       91.57      9.66 o 
   6   1  10      151.93      140.35     12.70 o 
   7   1  10      289.81      279.23     17.67 o 
   8   1  10        0.06        0.00      8.01 o 
   9   1  10       35.06       60.37     10.86 o 
 -10   2  10        5.87       -3.77      8.37 o 
  -9   2  10      447.18      481.42     22.46 o 
  -8   2  10       79.40       63.59     10.68 o 
  -7   2  10      217.68      233.49     14.26 o 
  -6   2  10      128.53      119.00     10.12 o 
  -5   2  10       19.30       14.63      5.61 o 
  -4   2  10       49.75       45.56      5.71 o 
  -3   2  10      154.87      128.66      9.02 o 
  -2   2  10       20.47       30.28      5.52 o 
  -1   2  10      327.95      345.86     12.42 o 
   0   2  10       53.42       51.31      4.03 o 
   1   2  10       47.24       41.60      6.44 o 
   2   2  10        0.85       -4.33      5.25 o 
   3   2  10       44.84       45.74      7.18 o 
   4   2  10        4.38        6.53      5.80 o 
   5   2  10       70.25       63.23      9.11 o 
   6   2  10       32.77       36.54      8.74 o 
   7   2  10       35.48       50.89      9.48 o 
   8   2  10      263.84      254.19     18.87 o 
   9   2  10        1.85       -6.07     10.77 o 
 -10   3  10        3.17        7.73      8.37 o 
  -9   3  10      185.97      190.51     15.37 o 
  -8   3  10       16.76        8.47      8.84 o 
  -7   3  10      274.44      281.07     16.47 o 
  -6   3  10      807.48      775.28     24.48 o 
  -5   3  10      420.08      374.48     16.01 o 
  -4   3  10      180.20      190.78     11.87 o 
  -3   3  10       37.32       46.20      6.99 o 
  -2   3  10       86.29       83.93      7.73 o 
  -1   3  10      879.85      788.16     20.25 o 
   0   3  10      105.76      118.47      7.13 o 
   1   3  10      313.25      318.61     12.98 o 
   2   3  10        7.33        6.26      6.17 o 
   3   3  10       23.94       34.51      7.45 o 
   4   3  10       44.41       66.08      9.02 o 
   5   3  10       27.82       23.84      7.91 o 
   6   3  10        2.99        0.00      7.27 o 
   7   3  10        0.09       -5.80      9.57 o 
   8   3  10       30.81       32.76     11.41 o 
  -9   4  10      276.36      308.03     21.08 o 
  -8   4  10      635.55      628.58     26.69 o 
  -7   4  10      658.47      624.90     24.66 o 
  -6   4  10       13.26       -2.67      7.55 o 
  -5   4  10     1174.13     1182.89     30.19 o 
  -4   4  10      827.00      843.38     24.66 o 
  -3   4  10     1787.21     1796.01     33.41 o 
  -2   4  10      583.63      572.72     18.31 o 
  -1   4  10      128.03      151.30     10.12 o 
   0   4  10        1.32        6.44      3.96 o 
   1   4  10       13.51       23.56      5.71 o 
   2   4  10       13.38        9.30      7.18 o 
   3   4  10      207.99      196.86     14.17 o 
   4   4  10      326.03      337.85     17.21 o 
   5   4  10      122.50      109.70     11.69 o 
   6   4  10        1.12       -8.84      8.84 o 
   7   4  10       12.91       10.68      9.20 o 
   8   4  10       92.59       97.00     16.01 o 
  -9   5  10        1.84        0.00      9.66 o 
  -8   5  10        9.24       11.60     10.12 o 
  -7   5  10      447.95      436.88     22.46 o 
  -6   5  10      125.08      154.89     13.53 o 
  -5   5  10     1202.76     1179.30     32.30 o 
  -4   5  10     1030.07     1141.20     30.46 o 
  -3   5  10       11.13        7.18      7.18 o 
  -2   5  10      213.36      196.40     13.25 o 
  -1   5  10       44.26       40.86      7.18 o 
   0   5  10       14.36       16.08      4.94 o 
   1   5  10      125.13      120.56     10.95 o 
   2   5  10      749.97      766.17     24.66 o 
   3   5  10      520.91      476.54     21.90 o 
   4   5  10       14.37       21.63      8.47 o 
   5   5  10       21.06       28.44      8.65 o 
   6   5  10      185.83      200.35     16.93 o 
   7   5  10      189.14      182.87     17.85 o 
  -8   6  10        1.25       -9.76     10.49 o 
  -7   6  10        4.51        9.02      9.02 o 
  -6   6  10       43.77       60.37     11.14 o 
  -5   6  10        9.21        8.47      6.44 o 
  -4   6  10       25.13       22.36      9.02 o 
  -3   6  10       43.62       49.61      9.39 o 
  -2   6  10      296.15      293.58     16.57 o 
  -1   6  10      130.89      137.04     12.42 o 
   0   6  10      471.78      462.90     14.32 o 
   1   6  10      758.60      767.46     26.78 o 
   2   6  10        9.03        7.09      8.65 o 
   3   6  10        6.38        6.07      8.10 o 
   4   6  10      299.99      296.62     18.59 o 
   5   6  10      355.66      388.19     22.18 o 
   6   6  10       12.64       19.05     10.77 o 
  -7   7  10       77.58       74.73     12.79 o 
  -6   7  10      156.45      130.78     16.29 o 
  -5   7  10      244.12      221.89     18.87 o 
  -4   7  10       96.30       64.33     12.79 o 
  -3   7  10       65.97       62.58     11.14 o 
  -2   7  10       94.28      105.65     11.78 o 
  -1   7  10      394.23      360.77     19.69 o 
   0   7  10      510.00      485.87     15.71 o 
   1   7  10        7.50       -1.56      9.20 o 
   2   7  10        0.13       -7.55      7.55 o 
   3   7  10       66.15       71.88     11.32 o 
   4   7  10      116.79       80.90     14.73 o 
   5   7  10        8.71       14.63      9.66 o 
  -5   8  10       16.48       17.76     10.22 o 
  -4   8  10       15.03       16.93      9.48 o 
  -3   8  10       17.65       35.43      8.47 o 
  -2   8  10        0.19       -1.75      8.65 o 
  -1   8  10      115.25       99.39     13.25 o 
   0   8  10        0.19       -6.97      6.97 o 
   1   8  10        6.97      -10.68     10.68 o 
   2   8  10        1.65       12.98      8.93 o 
   3   8  10        1.56       29.17      9.48 o 
  -2   9  10      151.33      173.02     15.83 o 
  -1   9  10       33.63       35.34     10.77 o 
   0   9  10       24.40       17.45      8.09 o 
 -10   1  11       77.15       70.50     11.32 o 
  -9   1  11       39.61       35.34     10.12 o 
  -8   1  11       13.22       12.33      7.27 o 
  -7   1  11      955.97      928.42     27.43 o 
  -6   1  11      592.72      599.50     20.34 o 
  -5   1  11        5.71        8.01      5.06 o 
  -4   1  11       13.12        8.10      4.79 o 
  -3   1  11      355.89      355.70     13.71 o 
  -2   1  11     1429.76     1458.34     25.03 o 
  -1   1  11       52.35       43.81      5.80 o 
   0   1  11       72.78      -10.77     10.77 o 
   1   1  11     1678.34     1652.07     27.70 o 
   2   1  11        1.05        3.96      5.06 o 
   3   1  11       67.50       73.53      8.56 o 
   4   1  11       56.44       57.80      8.01 o 
   5   1  11      327.56      304.17     15.74 o 
   6   1  11       95.83      108.87     11.41 o 
   7   1  11      202.45      215.82     16.57 o 
   8   1  11       28.53       40.95     10.77 o 
 -10   2  11       42.48       38.01     11.04 o 
  -9   2  11        1.36       -2.58      8.37 o 
  -8   2  11      283.60      248.03     16.93 o 
  -7   2  11      643.50      630.51     23.47 o 
  -6   2  11      142.28      134.27     11.50 o 
  -5   2  11        9.24        9.02      5.15 o 
  -4   2  11     2237.25     2263.25     35.06 o 
  -3   2  11       35.09       42.98      6.72 o 
  -2   2  11      223.57      203.11     10.31 o 
  -1   2  11       44.29       23.47      5.34 o 
   0   2  11      150.88      140.49      6.54 o 
   1   2  11     1147.20     1068.40     23.47 o 
   2   2  11      532.50      533.14     17.58 o 
   3   2  11      736.75      767.92     23.10 o 
   4   2  11       45.65       41.23      8.65 o 
   5   2  11      585.09      572.72     22.36 o 
   6   2  11      259.89      261.09     16.57 o 
   7   2  11       63.26       52.18     12.24 o 
   8   2  11       69.17       74.64     13.62 o 
 -10   3  11       38.45       47.40     11.87 o 
  -9   3  11      430.03      459.88     23.74 o 
  -8   3  11      385.57      406.87     21.81 o 
  -7   3  11      348.17      310.98     18.68 o 
  -6   3  11       14.96       13.25      6.81 o 
  -5   3  11      881.68      864.36     25.12 o 
  -4   3  11     2899.90     2892.57     41.14 o 
  -3   3  11     2204.94     2146.46     34.42 o 
  -2   3  11     1003.93      876.79     22.92 o 
  -1   3  11      957.17      852.77     21.54 o 
   0   3  11       64.46       63.54      5.20 o 
   1   3  11      321.33      291.37     13.80 o 
   2   3  11     1184.73     1122.52     26.60 o 
   3   3  11     1583.40     1514.30     32.95 o 
   4   3  11       46.60       40.49      8.84 o 
   5   3  11      148.67      128.29     11.87 o 
   6   3  11        6.01       -8.56      8.56 o 
   7   3  11       41.13       54.67      9.11 o 
   8   3  11       11.40       18.41     10.68 o 
  -9   4  11      145.05      174.12     16.20 o 
  -8   4  11        1.95        6.72      8.56 o 
  -7   4  11      245.88      236.61     17.21 o 
  -6   4  11        2.41        8.93      5.61 o 
  -5   4  11      162.86      165.11     13.34 o 
  -4   4  11        6.04        5.80      7.09 o 
  -3   4  11       81.09       86.51      9.30 o 
  -2   4  11        2.49       -3.13      5.43 o 
  -1   4  11       41.97       52.27      6.90 o 
   0   4  11       23.37       23.45      4.69 o 
   1   4  11        3.24        2.76      5.80 o 
   2   4  11      110.00       97.55     10.03 o 
   3   4  11      813.89      820.83     25.68 o 
   4   4  11      334.51      342.91     17.58 o 
   5   4  11       13.38        9.02      7.55 o 
   6   4  11        9.51        9.94      7.91 o 
   7   4  11       33.17       11.96     11.50 o 
  -9   5  11       79.56       64.33     12.98 o 
  -8   5  11       33.92       27.33     11.41 o 
  -7   5  11       25.58       24.94      9.11 o 
  -6   5  11        1.63        3.77      6.90 o 
  -5   5  11      534.63      552.74     22.36 o 
  -4   5  11      289.66      278.58     15.92 o 
  -3   5  11      219.86      196.30     13.80 o 
  -2   5  11      179.53      198.79     13.25 o 
  -1   5  11       95.18       86.79     10.12 o 
   0   5  11      428.70      415.50     16.06 o 
   1   5  11       86.70       96.17     10.40 o 
   2   5  11       20.36        8.47      8.01 o 
   3   5  11      349.08      315.39     18.04 o 
   4   5  11      683.62      622.41     25.22 o 
   5   5  11        3.99        3.31      8.47 o 
   6   5  11        6.62       -2.67      9.76 o 
   7   5  11      115.68      135.66     15.46 o 
  -8   6  11       33.66       39.85     11.87 o 
  -7   6  11       12.28       22.92      9.02 o 
  -6   6  11       85.55       61.02     13.16 o 
  -5   6  11       55.62       68.75     10.12 o 
  -4   6  11      317.63      324.97     17.95 o 
  -3   6  11       12.32       14.26      7.09 o 
  -2   6  11       37.30       27.70      8.28 o 
  -1   6  11      359.35      356.90     18.13 o 
   0   6  11        6.53       13.48      6.58 o 
   1   6  11      661.27      673.86     25.12 o 
   2   6  11      328.59      343.74     18.50 o 
   3   6  11      103.46       99.58     13.07 o 
   4   6  11      137.69      131.70     15.00 o 
   5   6  11        7.75        3.59      9.85 o 
   6   6  11       25.93       30.46     10.31 o 
  -7   7  11      198.95      185.72     18.31 o 
  -6   7  11      188.42      179.00     17.30 o 
  -5   7  11       81.67      106.11     13.44 o 
  -4   7  11        4.35       11.04      8.84 o 
  -3   7  11       10.73        6.53      8.28 o 
  -2   7  11       22.45       25.49      9.57 o 
  -1   7  11       34.46       29.17      9.48 o 
   0   7  11       14.13        7.72      6.68 o 
   1   7  11       27.95       39.85     10.22 o 
   2   7  11        1.67        7.55      6.72 o 
   3   7  11       45.21       54.02     10.68 o 
   4   7  11      141.02      154.98     15.65 o 
   5   7  11       57.89       52.27     11.69 o 
  -5   8  11       94.14      112.65     12.70 o 
  -4   8  11       35.10       52.00     11.78 o 
  -3   8  11       89.05       81.91     12.79 o 
  -2   8  11        1.80       -6.35      8.93 o 
  -1   8  11        8.08       12.70      8.37 o 
   0   8  11      580.68      519.16     18.61 o 
   1   8  11      739.82      663.37     28.81 o 
   2   8  11      301.79      301.04     21.54 o 
   3   8  11       40.03       42.98     10.12 o 
 -10   0  12      472.78      473.50     26.05 o 
  -9   0  12      174.20      219.96     16.29 o 
  -8   0  12      267.38      224.65     16.11 o 
  -7   0  12      331.15      302.23     16.01 o 
  -6   0  12      611.98      609.99     20.89 o 
  -5   0  12     1389.15     1356.28     28.35 o 
  -4   0  12     3905.16     4006.43     45.37 o 
  -3   0  12       34.36       25.95      5.89 o 
  -2   0  12       71.26       74.09      6.72 o 
  -1   0  12       44.91       45.00      4.97 o 
   0   0  12      969.00     1023.50     15.65 o 
   1   0  12        8.43       10.40      5.15 o 
   2   0  12     2711.55     2722.95     38.65 o 
   3   0  12       78.01       69.85      7.91 o 
   4   0  12        5.76        1.20      5.25 o 
   5   0  12        5.14        2.58      6.17 o 
   6   0  12      132.88      144.21     12.61 o 
   7   0  12      513.72      545.38     24.94 o 
   8   0  12      284.15      294.78     19.14 o 
 -10   1  12        2.27       -2.85      8.47 o 
  -9   1  12      107.49      122.77     13.53 o 
  -8   1  12        0.02        8.19      6.26 o 
  -7   1  12      163.37      148.63     13.07 o 
  -6   1  12       14.15       18.87      6.99 o 
  -5   1  12      263.00      271.49     13.71 o 
  -4   1  12        6.13        2.39      5.52 o 
  -3   1  12      271.37      240.48     11.50 o 
  -2   1  12      388.89      385.98     13.99 o 
  -1   1  12     1689.06     1782.38     29.17 o 
   0   1  12     5670.53     5222.08    206.52 o 
   1   1  12     2287.47     2260.95     34.05 o 
   2   1  12      174.73      191.98     10.86 o 
   3   1  12       13.63        8.47      6.63 o 
   4   1  12      284.46      284.66     15.28 o 
   5   1  12      450.98      399.88     18.96 o 
   6   1  12      251.94      237.72     16.20 o 
   7   1  12      223.73      227.23     16.75 o 
   8   1  12       10.27       13.25      9.66 o 
 -10   2  12       20.79        1.93     11.69 o 
  -9   2  12        8.24       -3.41      9.57 o 
  -8   2  12        0.01        5.43      7.36 o 
  -7   2  12        3.00        9.66      7.91 o 
  -6   2  12      186.38      224.74     13.80 o 
  -5   2  12      374.16      364.17     16.01 o 
  -4   2  12      143.04      129.12     11.14 o 
  -3   2  12      315.44      300.85     13.53 o 
  -2   2  12     1476.84     1505.09     28.53 o 
  -1   2  12      503.67      489.15     16.29 o 
   0   2  12      166.65      189.27     10.17 o 
   1   2  12       37.67       39.11      6.17 o 
   2   2  12     2023.28     1953.38     35.16 o 
   3   2  12     3027.61     3058.32     42.98 o 
   4   2  12     1650.32     1619.40     35.34 o 
   5   2  12      289.87      297.54     17.03 o 
   6   2  12       45.75       52.46      9.30 o 
   7   2  12       40.60       53.65     10.86 o 
   8   2  12      104.09      117.25     15.09 o 
 -10   3  12       18.35       22.09      9.11 o 
  -9   3  12        0.43        9.02      9.76 o 
  -8   3  12        6.79        9.76      8.84 o 
  -7   3  12      466.54      491.82     22.27 o 
  -6   3  12       49.64       33.50      9.20 o 
  -5   3  12      368.57      356.07     17.39 o 
  -4   3  12      342.70      336.65     16.75 o 
  -3   3  12        7.67        9.30      5.61 o 
  -2   3  12      342.15      326.99     15.00 o 
  -1   3  12      233.62      234.59     12.42 o 
   0   3  12      385.99      339.40     10.38 o 
   1   3  12      227.07      241.68     12.98 o 
   2   3  12      151.35      158.76     11.50 o 
   3   3  12      345.10      347.24     17.39 o 
   4   3  12       26.89       19.79      8.84 o 
   5   3  12       15.17       18.22      7.18 o 
   6   3  12        0.66       -4.05      7.45 o 
   7   3  12       65.48       72.25     13.16 o 
   8   3  12        9.30       10.12     11.23 o 
  -9   4  12       78.86       83.10     12.98 o 
  -8   4  12        7.16       11.23      7.64 o 
  -7   4  12       27.05       32.86      9.02 o 
  -6   4  12       83.14       94.89     10.22 o 
  -5   4  12      363.71      378.71     19.33 o 
  -4   4  12      270.64      285.12     15.83 o 
  -3   4  12      569.25      559.09     20.06 o 
  -2   4  12      680.52      675.88     21.63 o 
  -1   4  12      251.05      227.69     13.53 o 
   0   4  12      513.44      521.37     15.83 o 
   1   4  12      936.03      927.96     25.95 o 
   2   4  12      181.24      175.87     12.52 o 
   3   4  12      295.64      293.58     16.47 o 
   4   4  12      204.64      204.40     15.37 o 
   5   4  12       51.99       66.63     11.23 o 
   6   4  12        0.12       -6.07      8.47 o 
   7   4  12        6.81       10.49      8.37 o 
  -8   5  12      385.34      413.13     23.65 o 
  -7   5  12      387.41      428.13     22.46 o 
  -6   5  12      129.74      125.53     13.25 o 
  -5   5  12        3.63        1.47      8.19 o 
  -4   5  12        4.34       -2.76      7.55 o 
  -3   5  12      333.80      342.18     17.03 o 
  -2   5  12      184.63      184.25     12.88 o 
  -1   5  12      100.87      102.43     10.95 o 
   0   5  12      198.53      197.44      9.79 o 
   1   5  12       97.01       86.79      9.85 o 
   2   5  12        4.18        8.19      6.72 o 
   3   5  12        1.40       10.95      7.27 o 
   4   5  12       19.11        8.65     11.23 o 
   5   5  12       16.09       28.25      9.20 o 
   6   5  12       27.34       40.22      9.76 o 
  -8   6  12        0.66        1.01      9.66 o 
  -7   6  12       88.32       67.46     13.99 o 
  -6   6  12      145.45      165.29     14.36 o 
  -5   6  12       37.04       53.75      9.57 o 
  -4   6  12       37.79       21.54     10.58 o 
  -3   6  12        1.13        2.95      7.18 o 
  -2   6  12        4.60       -8.56      8.56 o 
  -1   6  12       36.82       31.38      9.76 o 
   0   6  12        5.48        4.91      5.51 o 
   1   6  12       50.54       46.66     10.68 o 
   2   6  12        0.27        4.60      7.82 o 
   3   6  12       10.25       10.58      9.02 o 
   4   6  12        0.10        3.50      7.64 o 
   5   6  12       53.28       38.47     10.77 o 
   6   6  12        3.26        0.00      9.94 o 
  -6   7  12       26.35       61.11     11.96 o 
  -5   7  12       69.15       89.64     13.16 o 
  -4   7  12       73.30       62.77     13.99 o 
  -3   7  12       44.31       37.83     11.96 o 
  -2   7  12        0.05       -8.19      8.19 o 
  -1   7  12       16.65       21.26      8.37 o 
   0   7  12       16.08       25.62      8.65 o 
   1   7  12      131.30      138.23     13.71 o 
   2   7  12       13.09        1.75      9.66 o 
   3   7  12       15.19       21.08      9.48 o 
   4   7  12        9.05       15.55      9.11 o 
  -4   8  12       11.59       27.61      9.30 o 
  -3   8  12        2.01       19.14      8.19 o 
  -2   8  12        0.17       10.31      8.56 o 
  -1   8  12        4.26       -5.61      8.56 o 
   0   8  12      127.77      109.13     11.90 o 
   1   8  12      130.78      132.34     17.39 o 
   2   8  12       73.22       53.38     14.54 o 
 -10   1  13      104.35       93.69     13.25 o 
  -9   1  13      167.86      157.83     14.45 o 
  -8   1  13      201.85      194.83     14.63 o 
  -7   1  13      153.73      152.87     12.98 o 
  -6   1  13      297.44      279.32     14.82 o 
  -5   1  13      626.86      578.70     20.71 o 
  -4   1  13     1515.89     1519.17     30.65 o 
  -3   1  13      117.02      104.27      8.84 o 
  -2   1  13      866.93      839.98     21.63 o 
  -1   1  13       13.12        9.02      5.61 o 
   0   1  13     4344.67     4314.30     88.76 o 
   1   1  13      874.60      811.54     21.54 o 
   2   1  13      631.85      660.88     20.43 o 
   3   1  13      276.40      263.76     14.82 o 
   4   1  13       43.48       43.44      8.84 o 
   5   1  13      125.33       99.76     11.78 o 
   6   1  13        6.74       -7.09      7.82 o 
   7   1  13       15.99       22.00     11.04 o 
   8   1  13       16.00       26.60     10.12 o 
 -10   2  13      192.81      225.39     17.95 o 
  -9   2  13      247.95        1.75      9.30 o 
  -8   2  13        8.44        6.35      6.26 o 
  -7   2  13       49.67       48.50      9.57 o 
  -6   2  13        2.54       -7.36      7.36 o 
  -5   2  13     1178.31     1122.88     28.71 o 
  -4   2  13      189.86      188.57     12.88 o 
  -3   2  13      122.53      119.73      9.85 o 
  -2   2  13       39.11       23.19      6.90 o 
  -1   2  13      451.59      425.83     16.20 o 
   0   2  13       38.71       34.88      6.58 o 
   1   2  13       21.27        6.63      6.26 o 
   2   2  13       17.39       14.17      7.09 o 
   3   2  13      778.98      772.15     24.94 o 
   4   2  13      146.00      152.50     14.08 o 
   5   2  13      150.85      188.21     12.88 o 
   6   2  13       18.67        1.66      9.57 o 
   7   2  13      486.24      523.02     26.51 o 
   8   2  13      289.36      309.50     22.09 o 
  -9   3  13       92.99      104.36     14.08 o 
  -8   3  13      165.26      157.37     15.09 o 
  -7   3  13      283.54      318.89     18.87 o 
  -6   3  13        8.08        8.19      6.72 o 
  -5   3  13      373.16      400.34     18.04 o 
  -4   3  13      675.11      669.81     22.18 o 
  -3   3  13       72.09       99.03      8.93 o 
  -2   3  13      440.54      435.13     17.21 o 
  -1   3  13        4.80        0.55      6.26 o 
   0   3  13       65.82       52.63      6.08 o 
   1   3  13       80.19       82.92      8.56 o 
   2   3  13      204.28      211.12     13.16 o 
   3   3  13      553.37      553.02     20.98 o 
   4   3  13       35.21       37.55      8.56 o 
   5   3  13       43.97       63.59      9.76 o 
   6   3  13      105.70      123.05     12.33 o 
   7   3  13       36.06       20.71     11.23 o 
  -9   4  13       19.05        5.89     11.23 o 
  -8   4  13       22.05       42.52      9.48 o 
  -7   4  13       74.04       65.34     11.41 o 
  -6   4  13       68.27       56.88     10.68 o 
  -5   4  13       44.61       49.15      8.56 o 
  -4   4  13      376.16      351.65     17.39 o 
  -3   4  13       22.89       25.49      6.44 o 
  -2   4  13      524.56      490.53     19.14 o 
  -1   4  13       87.41       72.80      9.02 o 
   0   4  13      366.97      343.63     11.74 o 
   1   4  13        6.60        2.48      6.35 o 
   2   4  13      106.14       96.27     10.40 o 
   3   4  13       71.47       84.49     10.40 o 
   4   4  13        2.36       13.53      7.55 o 
   5   4  13      275.46      298.09     18.31 o 
   6   4  13        0.86       -0.92      8.56 o 
   7   4  13       36.04       50.80     10.77 o 
  -8   5  13        5.76       -3.87     10.58 o 
  -7   5  13        4.41       -7.91      9.20 o 
  -6   5  13       16.50       19.42      8.19 o 
  -5   5  13        2.27       10.58      7.27 o 
  -4   5  13      799.83      747.30     26.05 o 
  -3   5  13       11.55        6.81      7.91 o 
  -2   5  13       93.00       83.38     11.69 o 
  -1   5  13      137.74      156.27     12.33 o 
   0   5  13        2.93       -3.20      5.13 o 
   1   5  13        2.96       -2.02      6.63 o 
   2   5  13       59.71       64.70      9.30 o 
   3   5  13      134.52      129.95     12.15 o 
   4   5  13      284.87      288.52     18.22 o 
   5   5  13        7.61       10.68      8.74 o 
   6   5  13        0.52       -3.87      7.27 o 
  -7   6  13       78.53       82.64     13.44 o 
  -6   6  13      176.61      201.37     16.47 o 
  -5   6  13       27.23       13.44     10.03 o 
  -4   6  13      121.94      126.08     14.17 o 
  -3   6  13       99.98      117.52     11.96 o 
  -2   6  13      243.63      246.00     15.92 o 
  -1   6  13      139.92      148.26     12.52 o 
   0   6  13      164.25      150.46     10.01 o 
   1   6  13        0.65        0.00      6.81 o 
   2   6  13        4.36       11.32      8.19 o 
   3   6  13      150.72      159.95     15.65 o 
   4   6  13      102.42       98.01     14.36 o 
   5   6  13        0.19       10.77      6.26 o 
  -6   7  13      145.34      137.22     16.29 o 
  -5   7  13      252.05      256.77     19.97 o 
  -4   7  13      234.56      272.32     20.80 o 
  -3   7  13      167.20      170.35     15.65 o 
  -2   7  13       13.48       20.43      9.76 o 
  -1   7  13        8.32       18.59      7.09 o 
   0   7  13      401.72      406.70     23.51 o 
   1   7  13       64.10       82.28     14.17 o 
   2   7  13      115.35      134.27     15.55 o 
   3   7  13       55.98       49.42     12.52 o 
   4   7  13        0.21       -2.02     10.40 o 
  -4   8  13        0.10       -6.07     10.49 o 
  -3   8  13       20.30       35.43      9.94 o 
  -2   8  13       25.56       41.60     11.41 o 
  -1   8  13        0.04        6.72      9.48 o 
   0   8  13      139.30      147.79     16.66 o 
   1   8  13      342.48      338.77     22.92 o 
 -10   0  14        2.60        2.95      8.84 o 
  -9   0  14        4.28        7.09      7.55 o 
  -8   0  14       12.13       18.13      7.73 o 
  -7   0  14       31.79        5.71      7.82 o 
  -6   0  14      135.19      136.85     11.14 o 
  -5   0  14        0.61       -2.30      6.07 o 
  -4   0  14      935.44      928.51     25.03 o 
  -3   0  14     3051.69     3094.12     41.51 o 
  -2   0  14      173.44      172.38     11.32 o 
  -1   0  14      561.26      541.15     17.58 o 
   0   0  14      528.26      474.10     11.94 o 
   1   0  14      117.29      101.05      9.02 o 
   2   0  14     2512.95     2424.40     40.13 o 
   3   0  14     2124.33     2134.96     39.76 o 
   4   0  14      577.84      669.72     24.02 o 
   5   0  14        7.51       20.62      7.36 o 
   6   0  14       36.89       34.33     10.40 o 
   7   0  14      271.79      259.44     19.51 o 
   8   0  14       78.32       94.79     15.28 o 
 -10   1  14       76.48      108.78     14.63 o 
  -9   1  14      200.69      243.98     18.59 o 
  -8   1  14       35.67       36.63      8.84 o 
  -7   1  14      143.35      159.68     13.07 o 
  -6   1  14       84.83      115.87      9.85 o 
  -5   1  14      329.22      358.10     16.84 o 
  -4   1  14     1203.37     1111.56     28.62 o 
  -3   1  14      444.27      437.24     16.57 o 
  -2   1  14      799.44      821.85     22.55 o 
  -1   1  14      179.25      185.54     11.32 o 
   0   1  14       12.49      -13.16     13.16 o 
   1   1  14       38.61       37.55      7.45 o 
   2   1  14      374.77      344.94     17.39 o 
   3   1  14       95.18       74.91     11.23 o 
   4   1  14      105.08       81.72     11.60 o 
   5   1  14        6.84        8.19      7.27 o 
   6   1  14      147.43      132.25     13.99 o 
   7   1  14      150.18      153.79     16.57 o 
 -10   2  14        0.54       12.15      6.99 o 
  -9   2  14      100.71        1.84      9.57 o 
  -8   2  14      238.40      253.18     17.12 o 
  -7   2  14      909.80      991.46     30.28 o 
  -6   2  14      112.26      100.04     10.40 o 
  -5   2  14       69.46       70.13     10.68 o 
  -4   2  14      399.38      431.63     18.50 o 
  -3   2  14      769.27      691.62     22.00 o 
  -2   2  14     1043.92     1065.73     25.49 o 
  -1   2  14      565.33      569.13     19.42 o 
   0   2  14       38.75       47.01      5.01 o 
   1   2  14      161.95      152.50     11.32 o 
   2   2  14      251.62      242.69     14.82 o 
   3   2  14       42.13       32.95      9.11 o 
   4   2  14      185.54      184.71     14.26 o 
   5   2  14        1.85       -6.44      6.44 o 
   6   2  14       89.00       90.10     12.79 o 
   7   2  14       93.60      117.06     13.44 o 
  -9   3  14       37.37       35.06     10.68 o 
  -8   3  14       47.52       62.67      9.94 o 
  -7   3  14        0.01       -2.30      8.47 o 
  -6   3  14       47.81       45.56      9.20 o 
  -5   3  14       93.99      103.63     10.22 o 
  -4   3  14      715.05      711.32     23.74 o 
  -3   3  14        2.19       -5.25      6.63 o 
  -2   3  14       60.05       60.83      9.39 o 
  -1   3  14       24.38       22.92      7.73 o 
   0   3  14      452.98      442.06     13.18 o 
   1   3  14       25.09       28.35      6.99 o 
   2   3  14       71.62       42.61     10.03 o 
   3   3  14       83.11       70.86     10.49 o 
   4   3  14       49.41       44.08      9.39 o 
   5   3  14        0.00       -4.05      7.18 o 
   6   3  14        0.39        2.67      7.73 o 
   7   3  14        9.41        6.90      9.39 o 
  -9   4  14       98.48      106.11     13.80 o 
  -8   4  14       67.57       62.95     11.04 o 
  -7   4  14      139.19      156.73     13.90 o 
  -6   4  14       61.36       71.32      9.85 o 
  -5   4  14        3.21        1.47      5.06 o 
  -4   4  14        1.84        7.36      7.27 o 
  -3   4  14       11.29       20.43      6.17 o 
  -2   4  14       18.88       13.71      7.73 o 
  -1   4  14      382.12      408.71     18.41 o 
   0   4  14        0.87        0.87      5.94 o 
   1   4  14        1.71        5.15      5.98 o 
   2   4  14       61.27       82.74      9.39 o 
   3   4  14        1.86       10.22      6.07 o 
   4   4  14        2.04        3.96      7.91 o 
   5   4  14       51.60       64.51     11.60 o 
   6   4  14        7.16       -4.69     10.40 o 
  -8   5  14        1.46       11.78      9.57 o 
  -7   5  14       17.28       25.31     10.03 o 
  -6   5  14       59.16       71.23     10.68 o 
  -5   5  14       18.89       26.60      7.55 o 
  -4   5  14        1.60       -2.95      8.93 o 
  -3   5  14      119.03      116.79     13.07 o 
  -2   5  14      550.94      542.81     21.72 o 
  -1   5  14      940.07      888.48     27.61 o 
   0   5  14      461.49      440.15     14.32 o 
   1   5  14       10.15        7.27      5.52 o 
   2   5  14       13.40        6.81      7.55 o 
   3   5  14      192.20      212.59     16.47 o 
   4   5  14       86.23       86.05     11.04 o 
   5   5  14      147.47      140.44     15.19 o 
   6   5  14       75.64       88.99     11.78 o 
  -7   6  14       34.37       24.66     10.86 o 
  -6   6  14        6.92       13.80      8.28 o 
  -5   6  14       55.96       46.94     11.23 o 
  -4   6  14      573.73      593.61     25.31 o 
  -3   6  14      193.54      202.93     16.11 o 
  -2   6  14      205.13      208.91     16.01 o 
  -1   6  14       88.76       90.28     11.78 o 
   0   6  14      301.42      296.31     17.03 o 
   1   6  14      262.75      247.66     17.21 o 
   2   6  14      311.63      296.53     20.06 o 
   3   6  14      183.51      158.02     16.11 o 
   4   6  14       47.51       47.21     10.22 o 
   5   6  14        0.10        6.07      8.93 o 
  -6   7  14        0.78      -11.50     11.50 o 
  -5   7  14       24.72       14.54     12.42 o 
  -4   7  14      241.42      191.24     18.22 o 
  -3   7  14       57.38       55.77     11.32 o 
  -2   7  14       50.13       43.26     10.86 o 
  -1   7  14       25.39       36.90      9.85 o 
   0   7  14      115.99      119.15     10.12 o 
   1   7  14       53.20       70.13     10.68 o 
   2   7  14      168.22      185.72     17.21 o 
   3   7  14        0.15        4.97     11.32 o 
  -3   8  14      173.84      187.65     18.22 o 
  -2   8  14       27.25       16.01     12.15 o 
  -1   8  14        2.55        0.00      9.11 o 
   0   8  14       81.17       56.21      9.63 o 
 -10   1  15       86.84      118.63     15.46 o 
  -9   1  15       44.51       49.33     11.60 o 
  -8   1  15        0.09       -5.80      8.01 o 
  -7   1  15       69.45       55.96     10.40 o 
  -6   1  15        8.68        4.79      6.07 o 
  -5   1  15       37.91       38.65      8.56 o 
  -4   1  15      944.08      938.82     27.24 o 
  -3   1  15      143.94      134.64     11.23 o 
  -2   1  15       86.56       90.01      8.84 o 
  -1   1  15      148.88      151.30     10.77 o 
   0   1  15       36.94       43.04      8.14 o 
   1   1  15      710.42      739.39     22.09 o 
   2   1  15      637.90      623.98     22.09 o 
   3   1  15      665.11      641.00     23.74 o 
   4   1  15       22.47        7.82      8.84 o 
   5   1  15       16.41        7.09      8.28 o 
   6   1  15       94.92       99.03     13.44 o 
   7   1  15      534.30      565.91     28.25 o 
  -9   2  15       68.79       86.14     11.96 o 
  -8   2  15        2.09        7.64      7.64 o 
  -7   2  15       88.46      106.94     12.24 o 
  -6   2  15        0.99       -6.81      6.81 o 
  -5   2  15      337.08      330.58     17.21 o 
  -4   2  15      979.67      975.08     27.79 o 
  -3   2  15     1157.63     1131.81     29.08 o 
  -2   2  15      840.63      871.82     24.48 o 
  -1   2  15       28.21       31.66      7.64 o 
   0   2  15       22.01       13.72      5.12 o 
   1   2  15        6.42       -1.75      6.26 o 
   2   2  15      824.16      800.95     26.05 o 
   3   2  15        8.47       -4.05      7.91 o 
   4   2  15       27.81       21.35      8.84 o 
   5   2  15       97.90       91.39     12.15 o 
   6   2  15       37.78       38.38     10.31 o 
   7   2  15       10.73       13.80     10.95 o 
  -9   3  15        7.73       38.01      8.10 o 
  -8   3  15        1.24        9.76      7.18 o 
  -7   3  15      445.56      469.00     23.38 o 
  -6   3  15      135.11      130.69     12.24 o 
  -5   3  15      588.12      609.34     23.01 o 
  -4   3  15      799.79      743.43     25.31 o 
  -3   3  15      151.26      156.73     11.87 o 
  -2   3  15      651.37      679.66     22.82 o 
  -1   3  15     1390.04     1439.75     32.49 o 
   0   3  15     1206.35     1174.03     21.31 o 
   1   3  15       89.79       95.99     10.95 o 
   2   3  15       35.62       34.70      8.28 o 
   3   3  15       76.89       85.87     10.68 o 
   4   3  15      247.83      227.32     16.29 o 
   5   3  15       50.58       67.83     11.04 o 
   6   3  15        3.36       17.67      9.48 o 
  -8   4  15        6.64       -0.92     10.03 o 
  -7   4  15       13.97        7.73      9.30 o 
  -6   4  15        0.66       11.14      7.18 o 
  -5   4  15        0.99        0.00      6.07 o 
  -4   4  15      139.39      154.71     12.15 o 
  -3   4  15      183.65      189.40     13.80 o 
  -2   4  15      125.60      137.50     11.60 o 
  -1   4  15       44.54       31.47      8.65 o 
   0   4  15       29.08       14.94      9.30 o 
   1   4  15        3.86        2.02      5.98 o 
   2   4  15       20.92       24.57      7.64 o 
   3   4  15       21.51       14.63      8.28 o 
   4   4  15      181.68      206.06     15.00 o 
   5   4  15      326.23      326.44     22.46 o 
   6   4  15       47.47       62.03     13.34 o 
  -8   5  15       14.57       11.14     10.12 o 
  -7   5  15       27.64       24.20      9.48 o 
  -6   5  15       46.96       39.94     10.95 o 
  -5   5  15       93.01       89.64     12.06 o 
  -4   5  15        4.14       -6.17      7.55 o 
  -3   5  15       47.82       55.22      9.20 o 
  -2   5  15      141.34      138.05     13.34 o 
  -1   5  15       15.81       10.95      8.47 o 
   0   5  15       58.06       49.57     13.62 o 
   1   5  15        6.08       10.68      7.27 o 
   2   5  15       59.68       49.33     10.58 o 
   3   5  15      139.24      180.20     15.00 o 
   4   5  15        0.85        1.84      8.65 o 
   5   5  15       36.55       33.04     12.70 o 
  -7   6  15        5.37       21.35      9.11 o 
  -6   6  15        0.37       14.26      8.28 o 
  -5   6  15       48.06       46.84     11.60 o 
  -4   6  15        2.55       22.36      7.73 o 
  -3   6  15      130.09      104.92     12.61 o 
  -2   6  15       14.43        3.22      9.94 o 
  -1   6  15      121.93      105.84     11.87 o 
   0   6  15        1.57       16.60      5.54 o 
   1   6  15       52.02       49.15     12.42 o 
   2   6  15       18.55        4.42     10.12 o 
   3   6  15        2.37      -10.40     10.40 o 
   4   6  15        6.92        9.85      9.20 o 
  -5   7  15       44.93       56.97     11.87 o 
  -4   7  15       16.42        4.79     11.96 o 
  -3   7  15        1.28       12.15      8.56 o 
  -2   7  15       40.08       49.51     11.50 o 
  -1   7  15       30.41        7.36     10.12 o 
   0   7  15      163.34      161.16     15.42 o 
   1   7  15       37.76       34.05     11.41 o 
   2   7  15      125.61      144.21     16.38 o 
  -9   0  16      383.05      424.82     25.49 o 
  -8   0  16      282.36      288.98     18.31 o 
  -7   0  16     1056.58     1064.26     32.67 o 
  -6   0  16        9.36       24.66      5.98 o 
  -5   0  16     1076.72     1105.95     29.54 o 
  -4   0  16     1739.57     1778.43     36.81 o 
  -3   0  16      623.60      674.13     22.36 o 
  -2   0  16      202.38      178.54     11.69 o 
  -1   0  16       14.59        4.51      6.07 o 
   0   0  16      240.50      242.86     15.23 o 
   1   0  16       54.38       51.54      8.10 o 
   2   0  16        0.81        4.42      6.99 o 
   3   0  16     2402.24     2452.93     46.02 o 
   4   0  16     1653.03     1710.42     39.21 o 
   5   0  16       94.04       84.58     13.25 o 
   6   0  16      155.37      153.14     14.91 o 
   7   0  16      189.32      217.38     18.22 o 
  -9   1  16        4.79       -8.47      9.39 o 
  -8   1  16       56.39       88.07     12.24 o 
  -7   1  16        9.77        4.69      8.10 o 
  -6   1  16       58.91       70.59      8.28 o 
  -5   1  16      551.04      508.29     21.08 o 
  -4   1  16     1859.02     1845.24     37.46 o 
  -3   1  16      424.35      388.10     17.58 o 
  -2   1  16        1.34        1.20      5.52 o 
  -1   1  16      163.05      162.80     11.87 o 
   0   1  16        1.30       -1.62      4.05 o 
   1   1  16       26.62       18.22      9.02 o 
   2   1  16      401.69      390.22     19.23 o 
   3   1  16      384.74      389.76     19.69 o 
   4   1  16      125.18      120.29     13.53 o 
   5   1  16      118.44      124.43     12.98 o 
   6   1  16       42.16       25.58     11.60 o 
   7   1  16        7.79        4.05     11.78 o 
  -9   2  16        1.16        1.93      7.91 o 
  -8   2  16      104.57      132.62     14.45 o 
  -7   2  16      123.00      108.23     13.44 o 
  -6   2  16        5.48       12.52      6.17 o 
  -5   2  16      214.03      216.64     14.08 o 
  -4   2  16      422.20      434.21     20.34 o 
  -3   2  16      169.83      196.40     13.71 o 
  -2   2  16        0.15       -1.84      5.98 o 
  -1   2  16      118.13       98.38     10.31 o 
   0   2  16      238.69      219.33      9.59 o 
   1   2  16       59.36       54.39      7.82 o 
   2   2  16      130.80      104.46     13.16 o 
   3   2  16       64.62       60.37     10.86 o 
   4   2  16        2.34       12.52      8.47 o 
   5   2  16       97.28      103.17     13.25 o 
   6   2  16      119.31      126.45     15.00 o 
  -9   3  16       23.43       22.09     10.95 o 
  -8   3  16      117.58      144.77     14.45 o 
  -7   3  16      108.42      115.96     13.99 o 
  -6   3  16       11.49       -0.74      7.36 o 
  -5   3  16        0.10       -4.33      7.09 o 
  -4   3  16        0.56        1.38      6.35 o 
  -3   3  16       38.28       43.26      8.01 o 
  -2   3  16      228.67      232.84     15.19 o 
  -1   3  16       41.16       22.27      8.93 o 
   0   3  16       14.87       -7.38      7.38 o 
   1   3  16      678.15      643.95     24.57 o 
   2   3  16      154.51      146.98     12.98 o 
   3   3  16       59.71       43.26      9.57 o 
   4   3  16      116.02       95.90     13.71 o 
   5   3  16       11.80        3.59     10.22 o 
   6   3  16       57.72       76.11     11.50 o 
  -8   4  16        0.04        6.81      7.55 o 
  -7   4  16       45.83       33.13     10.77 o 
  -6   4  16      157.02      164.46     15.37 o 
  -5   4  16       46.57       40.49     10.40 o 
  -4   4  16       12.33       19.23      6.35 o 
  -3   4  16       29.91       28.44      8.84 o 
  -2   4  16       45.27       41.78      8.65 o 
  -1   4  16       11.33       12.52      7.45 o 
   0   4  16       66.30       90.82      9.80 o 
   1   4  16      236.54      258.43     15.83 o 
   2   4  16       47.74       42.89     10.03 o 
   3   4  16       22.83       19.51      7.18 o 
   4   4  16        1.78       27.06      7.18 o 
   5   4  16      149.70      153.14     16.01 o 
  -7   5  16      129.79      137.77     16.29 o 
  -6   5  16      148.24      162.90     15.46 o 
  -5   5  16      577.22      546.58     25.77 o 
  -4   5  16      447.97      452.52     22.46 o 
  -3   5  16       28.59       31.29      8.93 o 
  -2   5  16       12.89       13.07      8.19 o 
  -1   5  16      217.22      214.43     15.19 o 
   0   5  16       88.22       86.91     10.58 o 
   1   5  16       62.57       64.88     10.31 o 
   2   5  16       19.65       35.98      9.66 o 
   3   5  16       49.66       51.26     11.41 o 
   4   5  16       15.24       26.41      9.11 o 
   5   5  16       42.31       56.78     12.52 o 
  -6   6  16       26.81       21.63     11.50 o 
  -5   6  16       22.25       37.37     11.60 o 
  -4   6  16        2.92       21.44      8.74 o 
  -3   6  16       18.17       22.55      9.85 o 
  -2   6  16      101.15      122.13     12.70 o 
  -1   6  16        5.92        2.58      9.02 o 
   0   6  16        2.43       -1.50      6.49 o 
   1   6  16       26.07       23.01     10.49 o 
   2   6  16        5.16       14.73      9.48 o 
   3   6  16       21.95       -0.92     11.32 o 
  -4   7  16       43.61        9.94     13.07 o 
  -3   7  16       18.68       13.53     11.23 o 
  -2   7  16       87.22      114.49     12.79 o 
  -1   7  16        2.46        8.56      8.56 o 
   0   7  16       54.38       55.16      9.71 o 
   1   7  16       26.83       37.46      9.76 o 
   2   7  16      196.21      210.29     19.88 o 
  -9   1  17      164.04      204.68     17.21 o 
  -8   1  17      628.49      670.45     28.25 o 
  -7   1  17      362.05      389.30     20.80 o 
  -6   1  17        0.20        6.72      5.98 o 
  -5   1  17        8.30       -8.74      8.74 o 
  -4   1  17      138.64      119.64     13.99 o 
  -3   1  17      608.42      592.96     21.81 o 
  -2   1  17      568.20      557.99     21.54 o 
  -1   1  17      170.20      207.81     13.53 o 
   0   1  17        3.78        2.76      4.60 o 
   1   1  17       62.20       63.96      9.20 o 
   2   1  17      603.92      602.17     24.02 o 
   3   1  17      105.50      108.14     12.24 o 
   4   1  17      283.42      273.61     17.67 o 
   5   1  17       45.77       51.72     10.68 o 
   6   1  17       41.18       38.47     11.41 o 
  -9   2  17        8.33        2.02      8.56 o 
  -8   2  17       42.37       45.56     12.06 o 
  -7   2  17      229.15      231.55     17.30 o 
  -6   2  17       65.14       61.02     10.22 o 
  -5   2  17        0.48       -7.91      8.47 o 
  -4   2  17       18.21       17.03      7.45 o 
  -3   2  17        4.55        5.25      6.44 o 
  -2   2  17      146.40      140.26     11.69 o 
  -1   2  17        5.46       -6.90      6.90 o 
   0   2  17       40.31       25.92      5.64 o 
   1   2  17       34.96       34.51      8.56 o 
   2   2  17      400.53      393.16     19.79 o 
   3   2  17      519.88      544.28     23.56 o 
   4   2  17      440.79      451.05     22.55 o 
   5   2  17      110.30      136.67     14.54 o 
   6   2  17       13.42       17.67     10.22 o 
  -8   3  17        5.00        2.85      8.56 o 
  -7   3  17        5.54        8.74      8.74 o 
  -6   3  17       37.88       52.73      9.66 o 
  -5   3  17       10.25       16.75      7.64 o 
  -4   3  17       51.45       49.05      9.20 o 
  -3   3  17        0.78       -4.88      7.36 o 
  -2   3  17        4.13       13.62      6.07 o 
  -1   3  17       96.08       83.01     10.22 o 
   0   3  17      998.21      987.39     40.59 o 
   1   3  17      549.06      481.51     21.26 o 
   2   3  17      392.41      433.19     20.98 o 
   3   3  17        9.50       -1.56      9.20 o 
   4   3  17       85.87       80.44     12.42 o 
   5   3  17      355.56      341.35     21.90 o 
  -8   4  17        1.64        4.97      8.84 o 
  -7   4  17       63.49       67.74     13.07 o 
  -6   4  17      161.71      167.96     15.46 o 
  -5   4  17      405.21      423.90     21.81 o 
  -4   4  17      187.21      207.35     15.55 o 
  -3   4  17        8.98        0.00      8.01 o 
  -2   4  17        5.53        3.68      6.72 o 
  -1   4  17       90.00       96.45     11.69 o 
   0   4  17       91.43       84.06      8.36 o 
   1   4  17      136.64      135.38     14.73 o 
   2   4  17      140.36      144.12     13.71 o 
   3   4  17        2.01        1.75      7.36 o 
   4   4  17        6.42       14.73      8.01 o 
   5   4  17       17.76       23.84     11.41 o 
  -7   5  17       25.62        6.99     11.96 o 
  -6   5  17       23.76       31.75     10.68 o 
  -5   5  17       90.78       65.43     13.25 o 
  -4   5  17      319.72      335.36     21.35 o 
  -3   5  17      123.83      124.80     12.79 o 
  -2   5  17      120.01      114.67     13.07 o 
  -1   5  17       12.88        4.05      8.84 o 
   0   5  17      114.59      116.69     10.05 o 
   1   5  17       38.70       41.32      9.94 o 
   2   5  17      231.93      245.54     19.97 o 
   3   5  17      119.26      141.09     16.01 o 
   4   5  17        2.81       -8.93      9.20 o 
  -6   6  17       51.97       70.22     12.61 o 
  -5   6  17      288.34      310.06     20.89 o 
  -4   6  17      162.58      167.68     16.11 o 
  -3   6  17      182.62      176.70     16.66 o 
  -2   6  17       10.08        1.75     10.12 o 
  -1   6  17        0.02        6.26      8.19 o 
   0   6  17       55.19       52.57      8.23 o 
   1   6  17       56.00       72.43     11.60 o 
   2   6  17       95.86       79.15     15.83 o 
   3   6  17        3.62       -6.07     10.77 o 
  -3   7  17      185.70      212.13     17.95 o 
  -2   7  17       47.58       37.73     12.98 o 
  -1   7  17       10.14       -5.98     10.03 o 
   0   7  17       36.56       26.38      8.97 o 
  -9   0  18      126.90      182.22     16.29 o 
  -8   0  18       64.23       90.65     13.16 o 
  -7   0  18      126.05      155.81     13.99 o 
  -6   0  18      199.89      215.17     14.82 o 
  -5   0  18        2.76       -4.33      6.90 o 
  -4   0  18      876.55      889.95     29.08 o 
  -3   0  18      253.89      252.81     15.19 o 
  -2   0  18     1250.23     1283.66     31.84 o 
  -1   0  18     1127.30     1047.69     29.82 o 
   0   0  18      193.79      162.41     11.32 o 
   1   0  18       47.83       58.81      9.11 o 
   2   0  18     1149.46     1158.96     33.04 o 
   3   0  18       61.73       79.61     11.32 o 
   4   0  18       56.94       55.68     11.14 o 
   5   0  18       67.08       93.50     11.41 o 
   6   0  18        8.60       -8.01      9.39 o 
  -9   1  18       19.17       11.14     10.68 o 
  -8   1  18       28.86       35.98     10.77 o 
  -7   1  18      112.44      121.48     15.28 o 
  -6   1  18        5.12        2.39      6.26 o 
  -5   1  18      545.25      567.47     24.48 o 
  -4   1  18     1337.65     1324.25     34.42 o 
  -3   1  18      226.39      267.26     16.01 o 
  -2   1  18       19.66        7.91      8.56 o 
  -1   1  18       11.68       21.17      8.19 o 
   0   1  18      206.20      188.60     24.30 o 
   1   1  18      238.73      227.32     15.19 o 
   2   1  18      278.73      281.16     17.76 o 
   3   1  18      260.34      266.43     17.95 o 
   4   1  18        9.67        4.23      9.94 o 
   5   1  18      127.65      122.95     14.36 o 
   6   1  18        0.02        0.00      8.93 o 
  -8   2  18        5.08       23.65      9.30 o 
  -7   2  18        0.63        8.74      8.74 o 
  -6   2  18       17.30       17.03      7.55 o 
  -5   2  18      116.35      127.74     13.16 o 
  -4   2  18        3.67       -1.47      7.64 o 
  -3   2  18      141.16      135.93     12.33 o 
  -2   2  18        2.44        9.57      6.81 o 
  -1   2  18        0.16       -7.27      7.27 o 
   0   2  18       23.33       18.54      6.26 o 
   1   2  18       20.56       16.66      7.45 o 
   2   2  18       10.72       10.68      8.19 o 
   3   2  18      195.74      200.63     16.93 o 
   4   2  18      106.69      123.23     14.91 o 
   5   2  18       11.06       15.19     10.77 o 
  -8   3  18       74.75       65.89     12.61 o 
  -7   3  18        1.37       10.95      6.35 o 
  -6   3  18       42.50       45.83      8.56 o 
  -5   3  18        1.67        4.79      7.36 o 
  -4   3  18        0.06       -7.91      7.91 o 
  -3   3  18      143.05      133.35     12.88 o 
  -2   3  18        3.14       13.07      5.34 o 
  -1   3  18       85.01       82.55     10.03 o 
   0   3  18        0.39       -6.38      6.38 o 
   1   3  18       14.24      -12.79     12.79 o 
   2   3  18       30.89       25.68      9.48 o 
   3   3  18        8.93        2.58      8.19 o 
   4   3  18        2.73       -7.27      9.39 o 
   5   3  18        9.76       -3.96     10.58 o 
  -7   4  18       74.39       93.50     13.44 o 
  -6   4  18       48.05       59.64      9.66 o 
  -5   4  18      161.38      186.18     16.20 o 
  -4   4  18       58.36       62.86     12.15 o 
  -3   4  18       15.75        7.91      7.91 o 
  -2   4  18       29.61       32.76      7.91 o 
  -1   4  18       71.85       73.26     11.04 o 
   0   4  18       17.05       12.67      9.16 o 
   1   4  18       10.49      -10.95     10.95 o 
   2   4  18      107.83      113.02     13.90 o 
   3   4  18        0.22        6.35      8.37 o 
   4   4  18        3.54       14.54      9.94 o 
  -6   5  18       20.64       28.16      9.20 o 
  -5   5  18        7.56        3.68      9.76 o 
  -4   5  18      143.63      169.34     15.37 o 
  -3   5  18        4.84        4.33      8.65 o 
  -2   5  18        1.51       11.04      8.65 o 
  -1   5  18       17.69        9.39      9.76 o 
   0   5  18      710.55      753.20     20.82 o 
   1   5  18      467.70      448.84     24.85 o 
   2   5  18      452.11      481.33     24.66 o 
   3   5  18      267.36      245.54     21.44 o 
  -5   6  18      170.35      180.20     18.96 o 
  -4   6  18       48.82       62.12     12.06 o 
  -3   6  18       48.75       32.21     13.99 o 
  -2   6  18      164.67      185.90     17.30 o 
  -1   6  18       27.30       32.67     11.41 o 
   0   6  18        0.47        8.63      5.99 o 
   1   6  18       14.27       20.43     10.49 o 
   2   6  18      203.23      228.24     19.88 o 
  -8   1  19       29.15       34.60     11.04 o 
  -7   1  19       21.85       30.19      9.11 o 
  -6   1  19        0.34        2.48      7.73 o 
  -5   1  19        0.62       13.99      7.64 o 
  -4   1  19       15.27       23.74     10.77 o 
  -3   1  19       18.47       10.03      8.28 o 
  -2   1  19      205.88      192.16     14.91 o 
  -1   1  19      610.19      538.48     23.93 o 
   0   1  19      150.46      139.20     17.67 o 
   1   1  19       21.99       17.21      9.11 o 
   2   1  19       44.98       24.39     12.06 o 
   3   1  19      165.28      160.14     14.54 o 
   4   1  19      211.86      223.45     19.42 o 
   5   1  19       47.08       51.72     11.69 o 
  -8   2  19      101.30      115.04     14.36 o 
  -7   2  19      138.06      145.87     15.09 o 
  -6   2  19      149.98      144.67     15.09 o 
  -5   2  19        0.24       -4.05      8.65 o 
  -4   2  19      254.71      241.22     17.21 o 
  -3   2  19       88.46       83.10     12.24 o 
  -2   2  19        0.12       -6.53      7.73 o 
  -1   2  19      104.03      116.33     11.23 o 
   0   2  19      110.05      116.41      8.46 o 
   1   2  19       58.46       10.03     14.08 o 
   2   2  19       47.62       54.30     11.41 o 
   3   2  19      143.31      119.73     15.09 o 
   4   2  19       56.58       73.90     12.70 o 
   5   2  19       13.28        8.01     10.22 o 
  -7   3  19        0.06       -8.56      8.84 o 
  -6   3  19       74.95       99.58     10.58 o 
  -5   3  19      593.00      665.30     26.41 o 
  -4   3  19      770.51      783.93     28.44 o 
  -3   3  19      256.33      251.52     16.75 o 
  -2   3  19      159.92      145.50     13.44 o 
  -1   3  19        0.03       -1.56      7.27 o 
   0   3  19       16.34       22.79     12.93 o 
   1   3  19      170.83      167.22     15.92 o 
   2   3  19      146.84      147.90     16.11 o 
   3   3  19      148.28      150.38     16.29 o 
   4   3  19       50.28       51.08     12.42 o 
  -7   4  19       14.19        5.98      9.48 o 
  -6   4  19        8.88       28.25      8.37 o 
  -5   4  19       20.60       21.44     11.23 o 
  -4   4  19       31.22       24.94     11.32 o 
  -3   4  19       21.34       25.03     10.03 o 
  -2   4  19        0.34      -11.60     11.60 o 
  -1   4  19       27.48       24.76      8.84 o 
   0   4  19        9.06        4.26      6.41 o 
   1   4  19       34.88       27.70     10.49 o 
   2   4  19       69.51       91.39     13.44 o 
   3   4  19       38.22       36.26     13.90 o 
   4   4  19       30.39       35.52     11.04 o 
  -6   5  19        2.60       -6.07     10.77 o 
  -5   5  19      151.68      172.56     16.66 o 
  -4   5  19        9.61       10.22     11.60 o 
  -3   5  19       30.84       41.60     10.31 o 
  -2   5  19        4.12       14.26      7.45 o 
  -1   5  19        2.87        6.26      6.99 o 
   0   5  19       32.68       24.11      9.23 o 
   1   5  19      126.44      102.98     17.67 o 
   2   5  19        4.96        3.87     11.32 o 
  -4   6  19       41.62       50.62     12.24 o 
  -3   6  19      140.71      148.36     15.74 o 
  -2   6  19      188.74      180.94     16.38 o 
  -1   6  19       21.13        8.84     11.14 o 
   0   6  19       15.94       32.54      6.73 o 
   1   6  19       34.15       53.01     11.60 o 
  -8   0  20       89.80      105.28     13.71 o 
  -7   0  20       73.69       79.33     13.07 o 
  -6   0  20       39.48       42.33     10.40 o 
  -5   0  20        1.48       -3.22      8.74 o 
  -4   0  20      177.25      163.82     14.82 o 
  -3   0  20       74.34       80.25     11.96 o 
  -2   0  20       56.65       56.05      9.94 o 
  -1   0  20       13.58       16.47      7.27 o 
   0   0  20        0.53        5.34      6.12 o 
   1   0  20       86.01       72.80     10.31 o 
   2   0  20       20.71        9.11      8.56 o 
   3   0  20       10.51       10.58      8.93 o 
   4   0  20        3.28       -9.48      9.94 o 
   5   0  20      144.99      158.20     17.30 o 
  -8   1  20       28.75       37.00     10.77 o 
  -7   1  20      139.35      160.87     16.57 o 
  -6   1  20        0.03        6.07      7.73 o 
  -5   1  20       23.01       38.65      9.02 o 
  -4   1  20      257.18      244.25     17.76 o 
  -3   1  20      103.95      104.82     11.50 o 
  -2   1  20      284.28      277.66     18.04 o 
  -1   1  20      406.16      414.70     21.35 o 
   0   1  20      193.66      203.66     11.29 o 
   1   1  20       15.86       13.62      6.72 o 
   2   1  20       15.50        7.55      9.76 o 
   3   1  20        5.66       -0.92      8.93 o 
   4   1  20      171.89      172.65     16.38 o 
  -7   2  20       18.47        0.00      9.30 o 
  -6   2  20       14.37       19.69      9.48 o 
  -5   2  20      407.51      453.63     23.65 o 
  -4   2  20      377.38      362.61     22.00 o 
  -3   2  20      325.13      350.00     20.06 o 
  -2   2  20      103.89       99.58     12.70 o 
  -1   2  20       16.37       13.25      6.53 o 
   0   2  20       71.99       71.31      8.13 o 
   1   2  20      362.23      319.26     22.36 o 
   2   2  20      297.37      306.93     20.25 o 
   3   2  20        1.54      -10.68     10.68 o 
   4   2  20       68.07       56.69     12.33 o 
  -7   3  20       19.45       15.83      9.02 o 
  -6   3  20       22.80        9.30     11.60 o 
  -5   3  20        4.44        5.34      9.20 o 
  -4   3  20       27.44       23.84     12.06 o 
  -3   3  20        2.07        4.14      8.56 o 
  -2   3  20       47.42       41.69     10.31 o 
  -1   3  20      256.89      291.65     18.31 o 
   0   3  20      107.35       94.12      9.98 o 
   1   3  20       95.01      -18.41     18.41 o 
   2   3  20       14.82        0.00     12.33 o 
   3   3  20       19.95       12.42     12.15 o 
   4   3  20       17.67        1.01     11.14 o 
  -6   4  20       14.53       30.55      7.73 o 
  -5   4  20      159.57      206.43     17.95 o 
  -4   4  20      213.29      227.78     18.50 o 
  -3   4  20      398.80      378.99     22.73 o 
  -2   4  20      690.13      649.01     28.81 o 
  -1   4  20        0.75       -8.65      8.65 o 
   0   4  20      140.25      138.37     10.25 o 
   1   4  20      156.56      155.72     15.92 o 
   2   4  20      400.21      408.62     24.85 o 
   3   4  20      286.72      320.73     21.63 o 
  -5   5  20       61.44       64.42     12.98 o 
  -4   5  20        6.86       20.43      9.66 o 
  -3   5  20       39.12       42.79     12.42 o 
  -2   5  20        9.62        9.39      8.19 o 
  -1   5  20       27.97       47.12      9.85 o 
   0   5  20      130.09      120.35     10.28 o 
   1   5  20       51.65        3.96     14.45 o 
  -7   1  21       35.40       42.79     10.22 o 
  -6   1  21      118.84      135.47     14.63 o 
  -5   1  21      161.52      166.95     14.91 o 
  -4   1  21      487.68      534.71     25.49 o 
  -3   1  21       91.49      102.52     12.88 o 
  -2   1  21       64.71       45.10     11.41 o 
  -1   1  21      121.66      145.41     14.63 o 
   0   1  21       11.84       10.46      6.76 o 
   1   1  21        1.20        3.41      7.73 o 
   2   1  21       19.52       15.19      8.37 o 
   3   1  21        3.38       -4.69     10.12 o 
   4   1  21       24.13        9.11     11.41 o 
  -7   2  21       23.86       12.98     11.96 o 
  -6   2  21       19.28       -9.39     10.58 o 
  -5   2  21        9.24       22.27      8.84 o 
  -4   2  21       18.93       28.35     10.22 o 
  -3   2  21      114.75      109.61     13.71 o 
  -2   2  21      318.28      289.72     19.14 o 
  -1   2  21       39.65       42.43     10.49 o 
   0   2  21        1.95       -7.19      7.19 o 
   1   2  21       57.67      -21.35     21.35 o 
   2   2  21        1.88      -10.95     10.95 o 
   3   2  21        0.03        3.87      6.99 o 
  -6   3  21       19.74       16.57     10.12 o 
  -5   3  21       55.03       79.98     11.69 o 
  -4   3  21      531.29      548.97     26.97 o 
  -3   3  21      400.30      440.37     23.19 o 
  -2   3  21      121.16      123.05     14.63 o 
  -1   3  21       11.95       14.82      7.91 o 
   0   3  21      126.82      106.91     21.31 o 
   1   3  21      225.29      196.58     19.42 o 
   2   3  21      440.98      496.05     25.31 o 
   3   3  21      428.34      476.63     27.06 o 
  -5   4  21      146.12      173.11     17.39 o 
  -4   4  21      221.44      220.51     20.25 o 
  -3   4  21      122.86      136.58     16.20 o 
  -2   4  21      203.75      188.67     18.77 o 
  -1   4  21       48.73       60.00     11.50 o 
   0   4  21        0.31        1.60      5.23 o 
   1   4  21       44.97        0.92     15.00 o 
   2   4  21       62.39       58.44     15.37 o 
  -4   5  21        2.02        5.06     10.22 o 
  -3   5  21       89.65       86.79     15.74 o 
  -2   5  21       12.79       27.70     10.22 o 
  -1   5  21        0.13       -9.48      9.48 o 
   0   5  21        0.02       11.20      8.05 o 
  -7   0  22       80.96       99.21     13.90 o 
  -6   0  22      130.46      150.93     14.91 o 
  -5   0  22      369.66      385.15     21.90 o 
  -4   0  22       62.42       82.55     11.32 o 
  -3   0  22       40.41       48.04      8.19 o 
  -2   0  22       41.53       39.02      9.66 o 
  -1   0  22        9.94        9.39      7.18 o 
   0   0  22       22.84       37.50      6.74 o 
   1   0  22      169.33      191.43     16.66 o 
   2   0  22       94.15       85.50     13.07 o 
   3   0  22       80.38       62.49     13.44 o 
  -7   1  22       23.93       19.33     10.68 o 
  -6   1  22       15.23      -10.68     10.68 o 
  -5   1  22       61.01       60.56     12.88 o 
  -4   1  22       51.33       44.27     12.52 o 
  -3   1  22       12.41       -4.33      9.48 o 
  -2   1  22       15.08       16.29      8.93 o 
  -1   1  22       20.15       22.36      9.76 o 
   0   1  22       13.02        0.09      7.87 o 
   1   1  22        7.22      -19.69     19.69 o 
   2   1  22        6.69       16.11      8.93 o 
   3   1  22        0.00      -11.41     11.41 o 
  -6   2  22       88.02       96.54     14.73 o 
  -5   2  22       68.22       90.28     14.36 o 
  -4   2  22       80.84       95.35     13.44 o 
  -3   2  22       51.61       49.70     11.78 o 
  -2   2  22        1.59       -2.67     10.03 o 
  -1   2  22       88.03       72.52     12.61 o 
   0   2  22      145.09      127.24     10.72 o 
   1   2  22       71.86       53.01     15.37 o 
   2   2  22       10.90       11.69     10.68 o 
  -5   3  22       74.54       88.07     12.42 o 
  -4   3  22      197.59      196.86     18.96 o 
  -3   3  22      150.56      160.23     16.29 o 
  -2   3  22       15.08        6.44     11.04 o 
  -1   3  22        2.60        7.36      8.28 o 
   0   3  22       36.66       28.64      8.07 o 
   1   3  22        1.38      -15.19     15.19 o 
   2   3  22        2.80        1.01     10.22 o 
  -4   4  22        0.58       20.98     10.49 o 
  -3   4  22       16.90       32.30     11.14 o 
  -2   4  22        0.48      -11.69     11.69 o 
  -1   4  22        7.97        7.82      9.94 o 
   0   4  22       10.23        8.10      6.44 o 
  -6   1  23       11.52        4.05      9.85 o 
  -5   1  23       57.90       48.41     12.61 o 
  -4   1  23      179.65      200.54     16.47 o 
  -3   1  23      133.34      148.72     14.91 o 
  -2   1  23        0.48        7.27      6.81 o 
  -1   1  23       78.40       78.78     12.33 o 
   0   1  23      284.29      320.67     14.80 o 
   1   1  23      358.82      350.73     23.93 o 
   2   1  23       97.08       84.39     15.00 o 
  -5   2  23      118.42      124.89     15.55 o 
  -4   2  23      162.31      208.27     18.13 o 
  -3   2  23       13.33       -6.63     11.23 o 
  -2   2  23       48.67       41.05     11.50 o 
  -1   2  23        3.94       -0.92      9.76 o 
   0   2  23        0.10       -0.54      6.27 o 
   1   2  23        8.51      -12.52     12.52 o 
  -4   3  23        1.50      -11.23     11.23 o 
  -3   3  23       51.99       46.02     14.36 o 
  -2   3  23       60.42       69.94     12.79 o 
  -1   3  23        0.81        7.82      8.37 o 
   0   3  23        6.37        4.79      6.26 o 
  -5   0  24        0.92        2.02     10.03 o 
  -4   0  24       26.88       16.75     11.04 o 
  -3   0  24        0.01       14.45      6.44 o 
  -2   0  24        0.89       -0.92      7.36 o 
  -1   0  24        8.19       15.46      6.53 o 
   0   0  24        1.92       -0.58      6.69 o 
   1   0  24      147.65      162.34     17.12 o 
  -5   1  24       87.62      108.23     16.57 o 
  -4   1  24       73.68       76.29     14.36 o 
  -3   1  24       42.15       50.62     12.52 o 
  -2   1  24       20.10       28.99      9.20 o 
  -1   1  24       10.03       14.63      8.47 o 
   0   1  24        6.11       -2.64      8.40 o 
  -4   2  24       60.13       84.12     12.88 o 
  -3   2  24      106.76       82.64     15.00 o 
  -2   2  24      167.71      175.14     17.58 o 
  -1   2  24       33.52       31.84     12.79 o 
   0   2  24        1.74       -3.64      7.59 o 
                                                 
